# Supplementary material for: Competency-based training in anaesthesiology: train the trainers first. A descriptive cross-sectional survey by the committee of the European Society of Anaesthesiology and Intensive Care (ESAIC) Teach the Teachers Masterclass
Source: Front Med (Lausanne). 2025 Feb 3;11:1512308. doi: 10.3389/fmed.2024.1512308 (PMC11831740; doi:10.3389/fmed.2024.1512308)
Supplement: Supplementary file 1 [file Data_Sheet_1.xlsx]

## Sheet: Sheet1
Gender	Country of origin	In what country do you presently work?	Continent	For how many years have you practiced anaesthesia?	How many years of specialization are/were obligatory during your training in anaesthesia and/or intensive care?	Current professional position?	Hospital where you practice is a	Are you involved in teaching anesthesia residents?	How many days per week are you involved in teaching residents?	For how many years have you been teaching?	Do you have any knowledge or formal training in teaching?	Column1	Column2	Column3	Column4	Column5	Column6	Column7	Is there any current training in medical education (how to teach) as a part of the residency program in your country?	Column8	What are your engagements when teaching residents? Choose all appropriate answer	Column9	Column10	Column11	Column12	Column13	Which of the teaching skills do you use in your own teaching? Choose all appropriate answers	Column14	Column15	Column16	Column17	Column18	Column19	Column20	Column21	Are you involved in the organization of the teaching program at your institution?	Are you engaged as a mentor to anaesthesia residents?	Are you involved in any form of assessment of the residents? Choose all appropriate answers	Column22	Column23	Column24	Column25	Column26	Column27	Column28	Is your teaching valued in your department or institution?	Column29	Column30	Column31
Response	Response	Response		Response	Response	Response	Response	Response	Response	Response	Master in Medical Education	Obligatory teaching courses for University teachers	ESAIC Teach the Teacher (TTT) courses	Other short TTT courses	Advanced Life Support (ALS), Basic Life Support (BLS) or other specific courses	Simulation courses	None	Other (please specify)	Response	Other (please specify)	I give lectures	Perform work-based interactive teaching (operating room)	Running clinical case discussions	Involved in simulation sessions	Teach informally, during every day work	Other (please specify)	Planning and preparation for teaching session	Using visual aids	Interactive teaching	Problem based learning	Teaching the skills	Giving feedback	Organizing and leading the discussions	Organizing specific sessions (journal clubs, interactive sessions, pro and con debate…)	Other (please specify)	Response	Response	I am an examiner for the final exam	I am European Diploma in Anaesthesia and Intensive Care (EDAIC) part II examiner	I occasionally carry out assessment during the residency program (Direct Observation of Procedural Skills - DOPS)	I give feedback during simulation sessions	I give feedback during everyday work	I am involved in other forms of formative assessment (for example multisource feedback)	I am not involved in any kind of assessment	Other (please specify)	Yes, I am paid more	Yes, it is recognised for promotion in academia.	Yes, I have a more visible position in the department	No, it is assumed as being a part of everyday work
Female	Albania	Albania	Europe	5-10	4	Specialist	Specialized clinic	No (please refer to Q21)
Male	Albania	Albania	Europe	16-20	5	Specialist	Private hospital	No (please refer to Q21)
Male	Albania	Albania	Europe	over 20 years	3	Teacher (in University)	Academic hospital (Teaching or University related)	Yes (please refer to Q10)	Every day	over 16					Advanced Life Support (ALS), Basic Life Support (BLS) or other specific courses				Yes		I give lectures				Teach informally, during every day work		Planning and preparation for teaching session		Interactive teaching	Problem based learning	Teaching the skills		Organizing and leading the discussions			Yes	Yes	I am an examiner for the final exam									Yes, it is recognised for promotion in academia.
Female	Albania	Albania	Europe	over 20 years	3	Teacher (in University)	Academic hospital (Teaching or University related)	Yes (please refer to Q10)	Almost every day	6-10	Master in Medical Education								Yes		I give lectures	Perform work-based interactive teaching (operating room)			Teach informally, during every day work		Planning and preparation for teaching session		Interactive teaching							Yes	Yes	I am an examiner for the final exam								Yes, I am paid more
Female	Albania	Albania	Europe	over 20 years	4	Specialist	Academic hospital (Teaching or University related)	Yes (please refer to Q10)
Male	Bangladesh	Bangladesh	Asia	5-10	Less than 3	Specialist	Specialized clinic	No (please refer to Q21)
Male	Albania	Albania	Europe	over 20 years	4	Lecturer	Academic hospital (Teaching or University related)	Yes (please refer to Q10)	Once a week	over 16	Master in Medical Education								No		I give lectures	Perform work-based interactive teaching (operating room)	Running clinical case discussions				Planning and preparation for teaching session	Using visual aids		Problem based learning			Organizing and leading the discussions			Yes	Yes	I am an examiner for the final exam			I give feedback during simulation sessions	I give feedback during everyday work				Yes, I am paid more	Yes, it is recognised for promotion in academia.
Female	India	India	Asia	over 20 years	Less than 3	Senior specialist	Specialized clinic	Yes (please refer to Q10)
Female	Mexico	Mexico	North America	over 20 years	3	Specialist	Academic hospital (Teaching or University related)	Yes (please refer to Q10)	Every day	over 16		Obligatory teaching courses for University teachers							Yes			Perform work-based interactive teaching (operating room)								Problem based learning						No	No					I give feedback during everyday work					Yes, it is recognised for promotion in academia.
Male	India	India	Asia	11-15	4	Specialist	Academic hospital (Teaching or University related)	No (please refer to Q21)
Male	Armenia	Armenia	Europe	over 20 years	3	Teacher (in University)	Academic hospital (Teaching or University related)	Yes (please refer to Q10)	Every day	over 16							None		No		I give lectures	Perform work-based interactive teaching (operating room)	Running clinical case discussions		Teach informally, during every day work				Interactive teaching	Problem based learning	Teaching the skills	Giving feedback	Organizing and leading the discussions			Yes	Yes	I am an examiner for the final exam	I am European Diploma in Anaesthesia and Intensive Care (EDAIC) part II examiner			I give feedback during everyday work				Yes, I am paid more	Yes, it is recognised for promotion in academia.	Yes, I have a more visible position in the department
Male	Ireland	Australia	Europe	over 20 years	Over 5	Chief of Department	Academic hospital (Teaching or University related)	Yes (please refer to Q10)	Every day	over 16							None		Yes, some elements, but not systematically		I give lectures	Perform work-based interactive teaching (operating room)			Teach informally, during every day work		Planning and preparation for teaching session	Using visual aids	Interactive teaching		Teaching the skills	Giving feedback				Yes	Yes			I occasionally carry out assessment during the residency program (Direct Observation of Procedural Skills - DOPS)	I give feedback during simulation sessions	I give feedback during everyday work	I am involved in other forms of formative assessment (for example multisource feedback)						No, it is assumed as being a part of everyday work
Male	Austria	Austria	Europe	5-10	Over 5	Senior resident	Academic hospital (Teaching or University related)	Yes (please refer to Q10)	Once a week	Less than 5							None		No		I give lectures	Perform work-based interactive teaching (operating room)			Teach informally, during every day work		Planning and preparation for teaching session	Using visual aids	Interactive teaching		Teaching the skills	Giving feedback	Organizing and leading the discussions	Organizing specific sessions (journal clubs, interactive sessions, pro and con debate…)		Yes	No					I give feedback during everyday work
Female	Austria	Austria	Europe	16-20	Over 5	Specialist	Academic hospital (Teaching or University related)	Yes (please refer to Q10)	When in the operating theater (always have an allocated resident)	11-15							None		Yes, some elements, but not systematically		I give lectures	Perform work-based interactive teaching (operating room)			Teach informally, during every day work				Interactive teaching			Giving feedback				No	No					I give feedback during everyday work							No, it is assumed as being a part of everyday work
Female	Germany	Austria	Europe	over 20 years	5	Senior specialist	General hospital	Yes (please refer to Q10)	Almost every day	11-15					Advanced Life Support (ALS), Basic Life Support (BLS) or other specific courses	Simulation courses			No, but students are exposed to outcome based teaching		I give lectures	Perform work-based interactive teaching (operating room)	Running clinical case discussions		Teach informally, during every day work		Planning and preparation for teaching session	Using visual aids	Interactive teaching	Problem based learning	Teaching the skills	Giving feedback	Organizing and leading the discussions			No	Yes					I give feedback during everyday work							No, it is assumed as being a part of everyday work
Male	Bangladesh	Bangladesh	North America	11-15	Over 5	Specialist	Academic hospital (Teaching or University related)	Yes (please refer to Q10)		Less than 5							None		No						Teach informally, during every day work						Teaching the skills					Yes	No							I am not involved in any kind of assessment					No, it is assumed as being a part of everyday work
Female	Austria	Austria	Europe	11-15	5	Senior specialist	General hospital	Yes (please refer to Q10)	Almost every day	6-10					Advanced Life Support (ALS), Basic Life Support (BLS) or other specific courses				Yes, some elements, but not systematically			Perform work-based interactive teaching (operating room)			Teach informally, during every day work					Problem based learning	Teaching the skills	Giving feedback				No	No					I give feedback during everyday work							No, it is assumed as being a part of everyday work
Male	Austria	Austria	Europe	5-10	Over 5	Specialist	General hospital	Yes (please refer to Q10)	When in the operating theater (always have an allocated resident)	Less than 5							None		Yes, some elements, but not systematically						Teach informally, during every day work						Teaching the skills	Giving feedback				No	No					I give feedback during everyday work							No, it is assumed as being a part of everyday work
Female	India	India	Asia	5-10	Less than 3	Specialist	Academic hospital (Teaching or University related)	Yes (please refer to Q10)
Female	Austria	Austria	Europe	5-10	5	Senior resident	General hospital	Yes (please refer to Q10)	Once a week	Less than 5					Advanced Life Support (ALS), Basic Life Support (BLS) or other specific courses	Simulation courses			No					Involved in simulation sessions	Teach informally, during every day work					Problem based learning	Teaching the skills	Giving feedback				No	Yes				I give feedback during simulation sessions	I give feedback during everyday work							No, it is assumed as being a part of everyday work
Male	Austria	Austria	Europe	11-15	Over 5	Senior specialist	Academic hospital (Teaching or University related)	Yes (please refer to Q10)	Almost every day	6-10				Other short TTT courses	Advanced Life Support (ALS), Basic Life Support (BLS) or other specific courses	Simulation courses			No		I give lectures	Perform work-based interactive teaching (operating room)	Running clinical case discussions	Involved in simulation sessions	Teach informally, during every day work				Interactive teaching		Teaching the skills	Giving feedback		Organizing specific sessions (journal clubs, interactive sessions, pro and con debate…)		No	Yes				I give feedback during simulation sessions	I give feedback during everyday work						Yes, I have a more visible position in the department
Female	Austria	Austria	Europe	16-20	5	Specialist	General hospital	Yes (please refer to Q10)																																	I give feedback during simulation sessions	I give feedback during everyday work							No, it is assumed as being a part of everyday work
Male	Germany	Austria	Europe	16-20	5	Senior specialist	Academic hospital (Teaching or University related)	Yes (please refer to Q10)	Less than once a week	6-10							None		No			Perform work-based interactive teaching (operating room)			Teach informally, during every day work				Interactive teaching	Problem based learning	Teaching the skills	Giving feedback				No	No					I give feedback during everyday work							No, it is assumed as being a part of everyday work
Male	Bangladesh	Oman	Asia	16-20	5	Specialist	Academic hospital (Teaching or University related)	No (please refer to Q21)
Male	Austria	Austria	Europe	over 20 years	Over 5	Senior specialist	Academic hospital (Teaching or University related)	Yes (please refer to Q10)	Almost every day	over 16		Obligatory teaching courses for University teachers		Other short TTT courses	Advanced Life Support (ALS), Basic Life Support (BLS) or other specific courses				Yes, some elements, but not systematically		I give lectures	Perform work-based interactive teaching (operating room)			Teach informally, during every day work		Planning and preparation for teaching session	Using visual aids	Interactive teaching	Problem based learning	Teaching the skills	Giving feedback	Organizing and leading the discussions	Organizing specific sessions (journal clubs, interactive sessions, pro and con debate…)		Yes	Yes		I am European Diploma in Anaesthesia and Intensive Care (EDAIC) part II examiner			I give feedback during everyday work					Yes, it is recognised for promotion in academia.
Male	Austria	Austria	Europe	over 20 years	5	Senior resident	General hospital	Yes (please refer to Q10)	Less than once a week	11-15					Advanced Life Support (ALS), Basic Life Support (BLS) or other specific courses	Simulation courses			No			Perform work-based interactive teaching (operating room)		Involved in simulation sessions	Teach informally, during every day work		Planning and preparation for teaching session	Using visual aids	Interactive teaching		Teaching the skills	Giving feedback	Organizing and leading the discussions			Yes	Yes				I give feedback during simulation sessions	I give feedback during everyday work	I am involved in other forms of formative assessment (for example multisource feedback)					Yes, I have a more visible position in the department
Male	Austria	Austria	Europe	16-20	Over 5	Chief of Department	General hospital	Yes (please refer to Q10)	When in the operating theater (always have an allocated resident)	11-15		Obligatory teaching courses for University teachers			Advanced Life Support (ALS), Basic Life Support (BLS) or other specific courses	Simulation courses			No		I give lectures	Perform work-based interactive teaching (operating room)	Running clinical case discussions	Involved in simulation sessions	Teach informally, during every day work		Planning and preparation for teaching session	Using visual aids	Interactive teaching	Problem based learning	Teaching the skills	Giving feedback	Organizing and leading the discussions			Yes	No		I am European Diploma in Anaesthesia and Intensive Care (EDAIC) part II examiner	I occasionally carry out assessment during the residency program (Direct Observation of Procedural Skills - DOPS)		I give feedback during everyday work							No, it is assumed as being a part of everyday work
Female	Austria	Austria	Europe	over 20 years	Over 5	Senior specialist	Academic hospital (Teaching or University related)	Yes (please refer to Q10)	Almost every day	over 16						Simulation courses			Yes, some elements, but not systematically			Perform work-based interactive teaching (operating room)								Problem based learning	Teaching the skills	Giving feedback	Organizing and leading the discussions	Organizing specific sessions (journal clubs, interactive sessions, pro and con debate…)		No	Yes					I give feedback during everyday work						Yes, I have a more visible position in the department
Female	Austria	Austria	Europe	5-10	Over 5	Specialist	Academic hospital (Teaching or University related)	Yes (please refer to Q10)	When in the operating theater (always have an allocated resident)	Less than 5				Other short TTT courses	Advanced Life Support (ALS), Basic Life Support (BLS) or other specific courses	Simulation courses			No					Involved in simulation sessions	Teach informally, during every day work					Problem based learning	Teaching the skills	Giving feedback	Organizing and leading the discussions			No	Yes				I give feedback during simulation sessions	I give feedback during everyday work
Female	Austria	Austria	Europe	5-10	Over 5	Trainee	General hospital	No (please refer to Q21)
Male	Belarus	Belarus	Europe	11-15	Less than 3	Senior specialist	General hospital	Yes (please refer to Q10)	Almost every day	6-10						Simulation courses			No			Perform work-based interactive teaching (operating room)	Running clinical case discussions		Teach informally, during every day work			Using visual aids	Interactive teaching	Problem based learning	Teaching the skills	Giving feedback				No	Yes					I give feedback during everyday work							No, it is assumed as being a part of everyday work
Male	Belgium	Belgium	Europe	11-15	5	Senior specialist	Academic hospital (Teaching or University related)	Yes (please refer to Q10)	Every day	6-10			ESAIC Teach the Teacher (TTT) courses	Other short TTT courses	Advanced Life Support (ALS), Basic Life Support (BLS) or other specific courses	Simulation courses			No		I give lectures	Perform work-based interactive teaching (operating room)		Involved in simulation sessions	Teach informally, during every day work	skill stations	Planning and preparation for teaching session	Using visual aids	Interactive teaching		Teaching the skills	Giving feedback				Yes	No	I am an examiner for the final exam		I occasionally carry out assessment during the residency program (Direct Observation of Procedural Skills - DOPS)	I give feedback during simulation sessions	I give feedback during everyday work
Male	France	Belgium	Europe	over 20 years	5	Senior specialist	Academic hospital (Teaching or University related)	Yes (please refer to Q10)	Every day	11-15					Advanced Life Support (ALS), Basic Life Support (BLS) or other specific courses	Simulation courses			No		I give lectures	Perform work-based interactive teaching (operating room)		Involved in simulation sessions	Teach informally, during every day work		Planning and preparation for teaching session	Using visual aids		Problem based learning	Teaching the skills	Giving feedback	Organizing and leading the discussions			No	No	I am an examiner for the final exam					I am involved in other forms of formative assessment (for example multisource feedback)						No, it is assumed as being a part of everyday work
Female	Belgium	Belgium	Europe	over 20 years	Over 5	Specialist	General hospital	Yes (please refer to Q10)	Every day	over 16							None		No, but students are exposed to outcome based teaching		I give lectures	Perform work-based interactive teaching (operating room)	Running clinical case discussions		Teach informally, during every day work		Planning and preparation for teaching session	Using visual aids		Problem based learning		Giving feedback	Organizing and leading the discussions	Organizing specific sessions (journal clubs, interactive sessions, pro and con debate…)		Yes	Yes				I give feedback during simulation sessions	I give feedback during everyday work	I am involved in other forms of formative assessment (for example multisource feedback)						No, it is assumed as being a part of everyday work
Male	Belgium	Belgium	Europe	5-10	5	Trainee	Academic hospital (Teaching or University related)	No (please refer to Q21)
Male	Belgium	Belgium	Europe	over 20 years	5	Specialist	General hospital	Yes (please refer to Q10)	When in the operating theater (always have an allocated resident)	6-10				Other short TTT courses	Advanced Life Support (ALS), Basic Life Support (BLS) or other specific courses	Simulation courses			Other (please specify)	I'm not aware	I give lectures	Perform work-based interactive teaching (operating room)	Running clinical case discussions	Involved in simulation sessions	Teach informally, during every day work	Journal clubs, scientific research	Planning and preparation for teaching session	Using visual aids	Interactive teaching	Problem based learning	Teaching the skills	Giving feedback	Organizing and leading the discussions	Organizing specific sessions (journal clubs, interactive sessions, pro and con debate…)		Yes	Yes	I am an examiner for the final exam		I occasionally carry out assessment during the residency program (Direct Observation of Procedural Skills - DOPS)	I give feedback during simulation sessions	I give feedback during everyday work				Yes, I am paid more
Male	Belgium	Belgium	Europe	11-15	5	Chief of Department	General hospital	No (please refer to Q21)
Female	Belgium	Belgium	Europe	11-15	5	Senior specialist	Academic hospital (Teaching or University related)	Yes (please refer to Q10)	Every day	11-15			ESAIC Teach the Teacher (TTT) courses		Advanced Life Support (ALS), Basic Life Support (BLS) or other specific courses	Simulation courses		non obligatory teaching courses at our University	No		I give lectures			Involved in simulation sessions	Teach informally, during every day work		Planning and preparation for teaching session		Interactive teaching		Teaching the skills	Giving feedback	Organizing and leading the discussions			Yes	Yes	I am an examiner for the final exam	I am European Diploma in Anaesthesia and Intensive Care (EDAIC) part II examiner		I give feedback during simulation sessions	I give feedback during everyday work							No, it is assumed as being a part of everyday work
Male	Luxembourg	Belgium	Europe	5-10	5	Senior resident	Academic hospital (Teaching or University related)	Yes (please refer to Q10)	Once a week	Less than 5							None		No			Perform work-based interactive teaching (operating room)			Teach informally, during every day work					Problem based learning	Teaching the skills	Giving feedback				No	No							I am not involved in any kind of assessment					No, it is assumed as being a part of everyday work
Male	Belgium	Belgium	Europe	over 20 years	5	Chief of Department	Academic hospital (Teaching or University related)	Yes (please refer to Q10)	Almost every day	over 16					Advanced Life Support (ALS), Basic Life Support (BLS) or other specific courses		None	Doctor in medical sciences	Yes		I give lectures	Perform work-based interactive teaching (operating room)			Teach informally, during every day work				Interactive teaching		Teaching the skills	Giving feedback		Organizing specific sessions (journal clubs, interactive sessions, pro and con debate…)		Yes	Yes					I give feedback during everyday work							No, it is assumed as being a part of everyday work
Male	Belgium	Belgium	Europe	over 20 years	Over 5	Chief of Department	Academic hospital (Teaching or University related)	Yes (please refer to Q10)	Every day	over 16		Obligatory teaching courses for University teachers		Other short TTT courses	Advanced Life Support (ALS), Basic Life Support (BLS) or other specific courses	Simulation courses			Yes, some elements, but not systematically		I give lectures	Perform work-based interactive teaching (operating room)	Running clinical case discussions	Involved in simulation sessions	Teach informally, during every day work		Planning and preparation for teaching session	Using visual aids	Interactive teaching	Problem based learning	Teaching the skills	Giving feedback	Organizing and leading the discussions	Organizing specific sessions (journal clubs, interactive sessions, pro and con debate…)		Yes	Yes	I am an examiner for the final exam		I occasionally carry out assessment during the residency program (Direct Observation of Procedural Skills - DOPS)	I give feedback during simulation sessions	I give feedback during everyday work	I am involved in other forms of formative assessment (for example multisource feedback)			Yes, I am paid more	Yes, it is recognised for promotion in academia.	Yes, I have a more visible position in the department
Male	Belgium	Belgium	Europe	over 20 years	Over 5	Senior specialist	Academic hospital (Teaching or University related)	Yes (please refer to Q10)	Every day	over 16				Other short TTT courses	Advanced Life Support (ALS), Basic Life Support (BLS) or other specific courses				Yes, some elements, but not systematically		I give lectures	Perform work-based interactive teaching (operating room)	Running clinical case discussions	Involved in simulation sessions	Teach informally, during every day work		Planning and preparation for teaching session	Using visual aids	Interactive teaching	Problem based learning	Teaching the skills	Giving feedback	Organizing and leading the discussions	Organizing specific sessions (journal clubs, interactive sessions, pro and con debate…)		Yes	Yes			I occasionally carry out assessment during the residency program (Direct Observation of Procedural Skills - DOPS)	I give feedback during simulation sessions	I give feedback during everyday work	I am involved in other forms of formative assessment (for example multisource feedback)		member of the selection team for future residents		Yes, it is recognised for promotion in academia.	Yes, I have a more visible position in the department
Male	Belgium	Belgium	Europe	over 20 years	5	Senior specialist	Academic hospital (Teaching or University related)	Yes (please refer to Q10)	Every day	over 16				Other short TTT courses		Simulation courses			No		I give lectures	Perform work-based interactive teaching (operating room)	Running clinical case discussions	Involved in simulation sessions			Planning and preparation for teaching session	Using visual aids		Problem based learning	Teaching the skills	Giving feedback		Organizing specific sessions (journal clubs, interactive sessions, pro and con debate…)		Yes	Yes			I occasionally carry out assessment during the residency program (Direct Observation of Procedural Skills - DOPS)	I give feedback during simulation sessions	I give feedback during everyday work	I am involved in other forms of formative assessment (for example multisource feedback)
Female	Belgium	Belgium	Europe	over 20 years	5	Senior specialist	Academic hospital (Teaching or University related)	Yes (please refer to Q10)	Almost every day	over 16							None		No		I give lectures	Perform work-based interactive teaching (operating room)			Teach informally, during every day work		Planning and preparation for teaching session			Problem based learning	Teaching the skills					Yes	Yes					I give feedback during everyday work	I am involved in other forms of formative assessment (for example multisource feedback)						No, it is assumed as being a part of everyday work
Male	Belgium	Belgium	Europe	over 20 years	5	Senior specialist	General hospital	Yes (please refer to Q10)	Once a week	over 16		Obligatory teaching courses for University teachers		Other short TTT courses	Advanced Life Support (ALS), Basic Life Support (BLS) or other specific courses	Simulation courses			Yes		I give lectures	Perform work-based interactive teaching (operating room)			Teach informally, during every day work		Planning and preparation for teaching session					Giving feedback		Organizing specific sessions (journal clubs, interactive sessions, pro and con debate…)		Yes	Yes	I am an examiner for the final exam		I occasionally carry out assessment during the residency program (Direct Observation of Procedural Skills - DOPS)		I give feedback during everyday work							No, it is assumed as being a part of everyday work
Female	Belgium	Belgium	Europe	16-20	5	Specialist	General hospital	Yes (please refer to Q10)	Almost every day	6-10				Other short TTT courses					No		I give lectures	Perform work-based interactive teaching (operating room)	Running clinical case discussions		Teach informally, during every day work			Using visual aids	Interactive teaching	Problem based learning		Giving feedback		Organizing specific sessions (journal clubs, interactive sessions, pro and con debate…)		Yes	Yes			I occasionally carry out assessment during the residency program (Direct Observation of Procedural Skills - DOPS)		I give feedback during everyday work	I am involved in other forms of formative assessment (for example multisource feedback)					Yes, I have a more visible position in the department
Female	Belgium	Belgium	Europe	over 20 years	5	Senior specialist	Academic hospital (Teaching or University related)	Yes (please refer to Q10)	When in the operating theater (always have an allocated resident)	over 16				Other short TTT courses	Advanced Life Support (ALS), Basic Life Support (BLS) or other specific courses	Simulation courses			Yes		I give lectures	Perform work-based interactive teaching (operating room)			Teach informally, during every day work			Using visual aids	Interactive teaching	Problem based learning	Teaching the skills	Giving feedback				Yes	Yes	I am an examiner for the final exam		I occasionally carry out assessment during the residency program (Direct Observation of Procedural Skills - DOPS)		I give feedback during everyday work						Yes, I have a more visible position in the department	No, it is assumed as being a part of everyday work
Female	Belgium	Belgium	Europe	16-20	5	Specialist	Academic hospital (Teaching or University related)	Yes (please refer to Q10)	When in the operating theater (always have an allocated resident)	11-15			ESAIC Teach the Teacher (TTT) courses		Advanced Life Support (ALS), Basic Life Support (BLS) or other specific courses	Simulation courses			No		I give lectures	Perform work-based interactive teaching (operating room)	Running clinical case discussions	Involved in simulation sessions	Teach informally, during every day work		Planning and preparation for teaching session	Using visual aids	Interactive teaching	Problem based learning		Giving feedback	Organizing and leading the discussions	Organizing specific sessions (journal clubs, interactive sessions, pro and con debate…)		Yes	Yes			I occasionally carry out assessment during the residency program (Direct Observation of Procedural Skills - DOPS)	I give feedback during simulation sessions	I give feedback during everyday work	I am involved in other forms of formative assessment (for example multisource feedback)						No, it is assumed as being a part of everyday work
Female	Belgium	Belgium	Europe	over 20 years	5	Senior specialist	Academic hospital (Teaching or University related)	Yes (please refer to Q10)	Almost every day	6-10					Advanced Life Support (ALS), Basic Life Support (BLS) or other specific courses			USabcd locoregional anesthesia, basic + advanced	No			Perform work-based interactive teaching (operating room)	Running clinical case discussions	Involved in simulation sessions	Teach informally, during every day work		Planning and preparation for teaching session	Using visual aids	Interactive teaching		Teaching the skills	Giving feedback		Organizing specific sessions (journal clubs, interactive sessions, pro and con debate…)		No	No				I give feedback during simulation sessions	I give feedback during everyday work							No, it is assumed as being a part of everyday work
Female	Belgium	Belgium	Europe	5-10	5	Trainee	Private hospital	No (please refer to Q21)
Male	Belgium	Belgium	Europe	over 20 years	5	Senior specialist	General hospital	Yes (please refer to Q10)	Every day	11-15				Other short TTT courses					Yes		I give lectures	Perform work-based interactive teaching (operating room)	Running clinical case discussions	Involved in simulation sessions	Teach informally, during every day work			Using visual aids			Teaching the skills	Giving feedback	Organizing and leading the discussions	Organizing specific sessions (journal clubs, interactive sessions, pro and con debate…)		Yes	Yes	I am an examiner for the final exam		I occasionally carry out assessment during the residency program (Direct Observation of Procedural Skills - DOPS)	I give feedback during simulation sessions	I give feedback during everyday work			Mentor esaic			Yes, I have a more visible position in the department
Female	Netherlands	Belgium	Europe	16-20	5	Senior resident	Academic hospital (Teaching or University related)	Yes (please refer to Q10)	Every day	11-15				Other short TTT courses	Advanced Life Support (ALS), Basic Life Support (BLS) or other specific courses				Yes, some elements, but not systematically		I give lectures	Perform work-based interactive teaching (operating room)	Running clinical case discussions	Involved in simulation sessions	Teach informally, during every day work				Interactive teaching	Problem based learning	Teaching the skills	Giving feedback		Organizing specific sessions (journal clubs, interactive sessions, pro and con debate…)		No	No					I give feedback during everyday work	I am involved in other forms of formative assessment (for example multisource feedback)		EDRA examiner and board member				No, it is assumed as being a part of everyday work
Male	Belgium	Belgium	Europe	over 20 years	5	Chief of Department	Academic hospital (Teaching or University related)	Yes (please refer to Q10)	Almost every day	over 16	Master in Medical Education	Obligatory teaching courses for University teachers			Advanced Life Support (ALS), Basic Life Support (BLS) or other specific courses				No		I give lectures	Perform work-based interactive teaching (operating room)	Running clinical case discussions	Involved in simulation sessions			Planning and preparation for teaching session	Using visual aids	Interactive teaching	Problem based learning	Teaching the skills	Giving feedback	Organizing and leading the discussions	Organizing specific sessions (journal clubs, interactive sessions, pro and con debate…)		Yes	Yes	I am an examiner for the final exam				I give feedback during everyday work				Yes, I am paid more	Yes, it is recognised for promotion in academia.	Yes, I have a more visible position in the department
Female	Belgium	Belgium	Europe	over 20 years	5	Specialist	General hospital	Yes (please refer to Q10)	Almost every day	over 16							None		Yes						Teach informally, during every day work					Problem based learning	Teaching the skills	Giving feedback				No	No					I give feedback during everyday work							No, it is assumed as being a part of everyday work
Male	Belgium	Belgium	Europe	over 20 years	5	Chief of Department	Academic hospital (Teaching or University related)	Yes (please refer to Q10)	Every day	over 16	Master in Medical Education	Obligatory teaching courses for University teachers				Simulation courses			Yes		I give lectures	Perform work-based interactive teaching (operating room)	Running clinical case discussions	Involved in simulation sessions	Teach informally, during every day work		Planning and preparation for teaching session	Using visual aids	Interactive teaching	Problem based learning	Teaching the skills	Giving feedback	Organizing and leading the discussions	Organizing specific sessions (journal clubs, interactive sessions, pro and con debate…)		Yes	Yes	I am an examiner for the final exam		I occasionally carry out assessment during the residency program (Direct Observation of Procedural Skills - DOPS)	I give feedback during simulation sessions	I give feedback during everyday work	I am involved in other forms of formative assessment (for example multisource feedback)			Yes, I am paid more	Yes, it is recognised for promotion in academia.	Yes, I have a more visible position in the department
Male	Belgium	Belgium	Europe	16-20	5	Senior specialist	Academic hospital (Teaching or University related)	Yes (please refer to Q10)	When in the operating theater (always have an allocated resident)	11-15							None		Yes, some elements, but not systematically		I give lectures	Perform work-based interactive teaching (operating room)	Running clinical case discussions		Teach informally, during every day work					Problem based learning	Teaching the skills	Giving feedback				No	Yes					I give feedback during everyday work							No, it is assumed as being a part of everyday work
Female	Belgium	Belgium	Europe	11-15	5	Specialist	General hospital	Yes (please refer to Q10)	Almost every day	Less than 5							None		Yes			Perform work-based interactive teaching (operating room)			Teach informally, during every day work							Giving feedback	Organizing and leading the discussions	Organizing specific sessions (journal clubs, interactive sessions, pro and con debate…)		Yes	Yes	I am an examiner for the final exam		I occasionally carry out assessment during the residency program (Direct Observation of Procedural Skills - DOPS)		I give feedback during everyday work	I am involved in other forms of formative assessment (for example multisource feedback)						No, it is assumed as being a part of everyday work
Male	Belgium	Belgium	Europe	5-10	5	Trainee	Academic hospital (Teaching or University related)	Yes (please refer to Q10)	Once a week	Less than 5							None		No						Teach informally, during every day work				Interactive teaching	Problem based learning	Teaching the skills	Giving feedback	Organizing and leading the discussions			No	No					I give feedback during everyday work							No, it is assumed as being a part of everyday work
Female	Belgium	Belgium	Europe	over 20 years	Over 5	Senior specialist	General hospital	No (please refer to Q21)
Male	Belgium	Belgium	Europe	11-15	4	Other	General hospital	Yes (please refer to Q10)	Almost every day	11-15		Obligatory teaching courses for University teachers			Advanced Life Support (ALS), Basic Life Support (BLS) or other specific courses				Yes		I give lectures	Perform work-based interactive teaching (operating room)	Running clinical case discussions		Teach informally, during every day work				Interactive teaching			Giving feedback		Organizing specific sessions (journal clubs, interactive sessions, pro and con debate…)		Yes	Yes					I give feedback during everyday work							No, it is assumed as being a part of everyday work
Male	Belgium	Belgium	Europe	over 20 years	5	Teacher (in University)	Academic hospital (Teaching or University related)	Yes (please refer to Q10)	Almost every day	over 16	Master in Medical Education								No		I give lectures	Perform work-based interactive teaching (operating room)	Running clinical case discussions				Planning and preparation for teaching session	Using visual aids	Interactive teaching	Problem based learning	Teaching the skills	Giving feedback	Organizing and leading the discussions	Organizing specific sessions (journal clubs, interactive sessions, pro and con debate…)		Yes	Yes	I am an examiner for the final exam				I give feedback during everyday work	I am involved in other forms of formative assessment (for example multisource feedback)						No, it is assumed as being a part of everyday work
Female	Bosnia and Herzegovina	Bosnia and Herzegovina	Europe	11-15	4	Specialist	Private hospital	Yes (please refer to Q10)	Every day	Less than 5	Master in Medical Education		ESAIC Teach the Teacher (TTT) courses						No		I give lectures	Perform work-based interactive teaching (operating room)	Running clinical case discussions		Teach informally, during every day work					Problem based learning	Teaching the skills		Organizing and leading the discussions			Yes	Yes					I give feedback during everyday work					Yes, it is recognised for promotion in academia.
Female	Bosnia and Herzegovina	Bosnia and Herzegovina	Europe	over 20 years	4	Chief of Department	General hospital	Yes (please refer to Q10)	Every day	over 16							None		No			Perform work-based interactive teaching (operating room)	Running clinical case discussions		Teach informally, during every day work				Interactive teaching	Problem based learning	Teaching the skills	Giving feedback	Organizing and leading the discussions			No	Yes					I give feedback during everyday work							No, it is assumed as being a part of everyday work
Male	Bosnia and Herzegovina	Bosnia and Herzegovina	Europe	16-20	4	Chief of Department	Academic hospital (Teaching or University related)	Yes (please refer to Q10)	Almost every day	6-10	Master in Medical Education		ESAIC Teach the Teacher (TTT) courses		Advanced Life Support (ALS), Basic Life Support (BLS) or other specific courses				No		I give lectures	Perform work-based interactive teaching (operating room)	Running clinical case discussions		Teach informally, during every day work		Planning and preparation for teaching session		Interactive teaching	Problem based learning	Teaching the skills	Giving feedback				Yes	Yes			I occasionally carry out assessment during the residency program (Direct Observation of Procedural Skills - DOPS)		I give feedback during everyday work	I am involved in other forms of formative assessment (for example multisource feedback)						No, it is assumed as being a part of everyday work
Female	Bosnia and Herzegovina	Bosnia and Herzegovina	Europe	over 20 years	5	Senior specialist	General hospital	Yes (please refer to Q10)	Every day	Less than 5	Master in Medical Education								No		I give lectures	Perform work-based interactive teaching (operating room)	Running clinical case discussions		Teach informally, during every day work				Interactive teaching	Problem based learning	Teaching the skills					Yes	Yes			I occasionally carry out assessment during the residency program (Direct Observation of Procedural Skills - DOPS)		I give feedback during everyday work				Yes, I am paid more
Male	Bulgaria	Bulgaria	Europe	over 20 years	4	Chief of Department	Private hospital	Yes (please refer to Q10)	Every day	over 16	Master in Medical Education	Obligatory teaching courses for University teachers	ESAIC Teach the Teacher (TTT) courses	Other short TTT courses	Advanced Life Support (ALS), Basic Life Support (BLS) or other specific courses				Yes		I give lectures	Perform work-based interactive teaching (operating room)	Running clinical case discussions		Teach informally, during every day work		Planning and preparation for teaching session	Using visual aids	Interactive teaching	Problem based learning	Teaching the skills	Giving feedback	Organizing and leading the discussions	Organizing specific sessions (journal clubs, interactive sessions, pro and con debate…)		Yes	Yes	I am an examiner for the final exam								Yes, I am paid more
Male	Bulgaria	Bulgaria	Europe	over 20 years	4	Teacher (in University)	Academic hospital (Teaching or University related)	Yes (please refer to Q10)	When in the operating theater (always have an allocated resident)	over 16					Advanced Life Support (ALS), Basic Life Support (BLS) or other specific courses	Simulation courses			No, but students are exposed to outcome based teaching		I give lectures	Perform work-based interactive teaching (operating room)	Running clinical case discussions		Teach informally, during every day work		Planning and preparation for teaching session	Using visual aids	Interactive teaching	Problem based learning	Teaching the skills	Giving feedback	Organizing and leading the discussions			No	Yes	I am an examiner for the final exam				I give feedback during everyday work	I am involved in other forms of formative assessment (for example multisource feedback)			Yes, I am paid more	Yes, it is recognised for promotion in academia.	Yes, I have a more visible position in the department
Male	Bulgaria	Bulgaria	Europe	over 20 years	3	Chief of Department	Academic hospital (Teaching or University related)	Yes (please refer to Q10)	Almost every day	over 16	Master in Medical Education								Yes, some elements, but not systematically		I give lectures	Perform work-based interactive teaching (operating room)		Involved in simulation sessions			Planning and preparation for teaching session				Teaching the skills			Organizing specific sessions (journal clubs, interactive sessions, pro and con debate…)		Yes	Yes	I am an examiner for the final exam				I give feedback during everyday work				Yes, I am paid more	Yes, it is recognised for promotion in academia.	Yes, I have a more visible position in the department
Female	Croatia	Croatia	Europe	16-20	4	Senior specialist	Academic hospital (Teaching or University related)	No (please refer to Q21)
Female	Croatia	Croatia	Europe	11-15	4	Senior specialist	Specialized clinic	No (please refer to Q21)
Female	Croatia	Croatia	Europe	11-15	4	Specialist	Academic hospital (Teaching or University related)	No (please refer to Q21)
Female	Croatia	Croatia	Europe	over 20 years	4	Chief of Department	Academic hospital (Teaching or University related)	Yes (please refer to Q10)	Every day	over 16		Obligatory teaching courses for University teachers		Other short TTT courses	Advanced Life Support (ALS), Basic Life Support (BLS) or other specific courses				No		I give lectures	Perform work-based interactive teaching (operating room)	Running clinical case discussions		Teach informally, during every day work		Planning and preparation for teaching session		Interactive teaching	Problem based learning	Teaching the skills	Giving feedback	Organizing and leading the discussions	Organizing specific sessions (journal clubs, interactive sessions, pro and con debate…)		Yes	Yes			I occasionally carry out assessment during the residency program (Direct Observation of Procedural Skills - DOPS)		I give feedback during everyday work	I am involved in other forms of formative assessment (for example multisource feedback)						No, it is assumed as being a part of everyday work
Female	Croatia	Croatia	Europe	over 20 years	5	Specialist	Specialized clinic	No (please refer to Q21)
Male	Croatia	Croatia	Europe	16-20	4	Senior specialist	General hospital	Yes (please refer to Q10)
Female	Croatia	Croatia	Europe	over 20 years	Over 5	Chief of Department	General hospital	Yes (please refer to Q10)	Almost every day	6-10				Other short TTT courses		Simulation courses			Yes, some elements, but not systematically		I give lectures	Perform work-based interactive teaching (operating room)	Running clinical case discussions				Planning and preparation for teaching session		Interactive teaching				Organizing and leading the discussions			Yes	Yes					I give feedback during everyday work							No, it is assumed as being a part of everyday work
Female	Croatia	Croatia	Europe	over 20 years	4	Senior specialist	Academic hospital (Teaching or University related)	Yes (please refer to Q10)	Almost every day	11-15		Obligatory teaching courses for University teachers							Yes, some elements, but not systematically						Teach informally, during every day work		Planning and preparation for teaching session	Using visual aids			Teaching the skills					Yes	Yes	I am an examiner for the final exam		I occasionally carry out assessment during the residency program (Direct Observation of Procedural Skills - DOPS)								Yes, I have a more visible position in the department
Female	Croatia	Croatia	Europe	11-15	4	Specialist	Academic hospital (Teaching or University related)	No (please refer to Q21)
Female	India	India	Asia	5-10	3	Specialist	Academic hospital (Teaching or University related)	Yes (please refer to Q10)
Female	Croatia	Croatia	Europe	16-20	4	Senior specialist	Academic hospital (Teaching or University related)	Yes (please refer to Q10)	When in the operating theater (always have an allocated resident)	6-10			ESAIC Teach the Teacher (TTT) courses	Other short TTT courses	Advanced Life Support (ALS), Basic Life Support (BLS) or other specific courses				No		I give lectures	Perform work-based interactive teaching (operating room)			Teach informally, during every day work				Interactive teaching	Problem based learning	Teaching the skills			Organizing specific sessions (journal clubs, interactive sessions, pro and con debate…)		No	Yes				I give feedback during simulation sessions						Yes, it is recognised for promotion in academia.		No, it is assumed as being a part of everyday work
Female	Croatia	Croatia	Europe	over 20 years	5	Chief of Department	Academic hospital (Teaching or University related)	Yes (please refer to Q10)	When in the operating theater (always have an allocated resident)	over 16					Advanced Life Support (ALS), Basic Life Support (BLS) or other specific courses				Yes, some elements, but not systematically		I give lectures	Perform work-based interactive teaching (operating room)			Teach informally, during every day work		Planning and preparation for teaching session	Using visual aids			Teaching the skills		Organizing and leading the discussions			Yes	Yes			I occasionally carry out assessment during the residency program (Direct Observation of Procedural Skills - DOPS)		I give feedback during everyday work							No, it is assumed as being a part of everyday work
Female	Croatia	Croatia	Europe	16-20	Over 5	Chief of Department	Academic hospital (Teaching or University related)	Yes (please refer to Q10)	Almost every day	11-15					Advanced Life Support (ALS), Basic Life Support (BLS) or other specific courses				No			Perform work-based interactive teaching (operating room)								Problem based learning	Teaching the skills					Yes	No					I give feedback during everyday work							No, it is assumed as being a part of everyday work
Female	Croatia	Croatia	Europe	over 20 years	4	Senior specialist	Academic hospital (Teaching or University related)	Yes (please refer to Q10)	When in the operating theater (always have an allocated resident)	over 16					Advanced Life Support (ALS), Basic Life Support (BLS) or other specific courses				No						Teach informally, during every day work						Teaching the skills					No	No							I am not involved in any kind of assessment
Female	Croatia	Croatia	Europe	over 20 years	4	Senior specialist	Academic hospital (Teaching or University related)	Yes (please refer to Q10)	Almost every day	over 16			ESAIC Teach the Teacher (TTT) courses		Advanced Life Support (ALS), Basic Life Support (BLS) or other specific courses	Simulation courses			Yes, some elements, but not systematically			Perform work-based interactive teaching (operating room)	Running clinical case discussions	Involved in simulation sessions	Teach informally, during every day work		Planning and preparation for teaching session	Using visual aids		Problem based learning	Teaching the skills	Giving feedback		Organizing specific sessions (journal clubs, interactive sessions, pro and con debate…)		No	Yes			I occasionally carry out assessment during the residency program (Direct Observation of Procedural Skills - DOPS)		I give feedback during everyday work							No, it is assumed as being a part of everyday work
Female	Croatia	Croatia	Europe	16-20	4	Specialist	Academic hospital (Teaching or University related)	Yes (please refer to Q10)	Less than once a week	11-15		Obligatory teaching courses for University teachers						EAMS Teaching the Airway Teacher course	No		I give lectures	Perform work-based interactive teaching (operating room)	Running clinical case discussions		Teach informally, during every day work		Planning and preparation for teaching session	Using visual aids		Problem based learning	Teaching the skills					No	Yes							I am not involved in any kind of assessment			Yes, it is recognised for promotion in academia.
Male	Cyprus	Cyprus	Europe	5-10	5	Trainee	Academic hospital (Teaching or University related)	No (please refer to Q21)
Female	Cyprus	Cyprus	Europe	5-10	5	Senior resident	General hospital	No (please refer to Q21)
Male	Cyprus	Cyprus	Europe	16-20	5	Chief of Department	Academic hospital (Teaching or University related)	No (please refer to Q21)
Female	Cyprus	Cyprus	Europe	11-15	Over 5	Specialist	Private hospital	No (please refer to Q21)
Male	Czech Republic	Czech Republic	Europe	over 20 years	5	Senior specialist	General hospital	Yes (please refer to Q10)	Less than once a week	Less than 5							None		No						Teach informally, during every day work										it goes alone, young doctors work and if they need we answer their questions	No	No							I am not involved in any kind of assessment
Male	Czech Republic	Czech Republic	Europe	over 20 years	4	Senior specialist	Academic hospital (Teaching or University related)	No (please refer to Q21)
Male	Czech Republic	Czech Republic	Europe	16-20	5	Senior specialist	Academic hospital (Teaching or University related)	Yes (please refer to Q10)	Almost every day	6-10		Obligatory teaching courses for University teachers			Advanced Life Support (ALS), Basic Life Support (BLS) or other specific courses	Simulation courses			No			Perform work-based interactive teaching (operating room)	Running clinical case discussions							Problem based learning		Giving feedback				No	No			I occasionally carry out assessment during the residency program (Direct Observation of Procedural Skills - DOPS)	I give feedback during simulation sessions								No, it is assumed as being a part of everyday work
Female		Czech Republic	Europe	over 20 years	5	Specialist	Academic hospital (Teaching or University related)	Yes (please refer to Q10)	Almost every day	11-15							None		Yes, some elements, but not systematically			Perform work-based interactive teaching (operating room)			Teach informally, during every day work				Interactive teaching		Teaching the skills	Giving feedback	Organizing and leading the discussions			Yes	Yes				I give feedback during simulation sessions	I give feedback during everyday work							No, it is assumed as being a part of everyday work
Female	Czech Republic	Czech Republic	Europe	11-15	5	Specialist	Academic hospital (Teaching or University related)	Yes (please refer to Q10)	When in the operating theater (always have an allocated resident)	11-15					Advanced Life Support (ALS), Basic Life Support (BLS) or other specific courses	Simulation courses			No		I give lectures	Perform work-based interactive teaching (operating room)	Running clinical case discussions	Involved in simulation sessions			Planning and preparation for teaching session		Interactive teaching	Problem based learning	Teaching the skills	Giving feedback	Organizing and leading the discussions	Organizing specific sessions (journal clubs, interactive sessions, pro and con debate…)		Yes	Yes				I give feedback during simulation sessions	I give feedback during everyday work							No, it is assumed as being a part of everyday work
Female	Denmark	Denmark	Europe	over 20 years	5	Other	Academic hospital (Teaching or University related)	No (please refer to Q21)
Male	Denmark	Denmark	Europe	16-20	5	Senior specialist	Academic hospital (Teaching or University related)	Yes (please refer to Q10)	Almost every day	11-15				Other short TTT courses	Advanced Life Support (ALS), Basic Life Support (BLS) or other specific courses	Simulation courses		Other teaching courses at University	Yes		I give lectures	Perform work-based interactive teaching (operating room)	Running clinical case discussions	Involved in simulation sessions			Planning and preparation for teaching session	Using visual aids	Interactive teaching	Problem based learning	Teaching the skills	Giving feedback	Organizing and leading the discussions			Yes	Yes	I am an examiner for the final exam			I give feedback during simulation sessions	I give feedback during everyday work	I am involved in other forms of formative assessment (for example multisource feedback)			Yes, I am paid more		Yes, I have a more visible position in the department	No, it is assumed as being a part of everyday work
Male	Denmark	Denmark	Europe	11-15	5	Specialist	General hospital	Yes (please refer to Q10)	Every day	6-10				Other short TTT courses	Advanced Life Support (ALS), Basic Life Support (BLS) or other specific courses	Simulation courses			Yes		I give lectures		Running clinical case discussions	Involved in simulation sessions	Teach informally, during every day work		Planning and preparation for teaching session			Problem based learning	Teaching the skills	Giving feedback				No	Yes			I occasionally carry out assessment during the residency program (Direct Observation of Procedural Skills - DOPS)	I give feedback during simulation sessions	I give feedback during everyday work	I am involved in other forms of formative assessment (for example multisource feedback)						No, it is assumed as being a part of everyday work
Female		Nigeria	Africa	5-10	Over 5	Senior resident	Academic hospital (Teaching or University related)	Yes (please refer to Q10)	When in the operating theater (always have an allocated resident)	6-10					Advanced Life Support (ALS), Basic Life Support (BLS) or other specific courses				Yes			Perform work-based interactive teaching (operating room)												Organizing specific sessions (journal clubs, interactive sessions, pro and con debate…)		Yes	No			I occasionally carry out assessment during the residency program (Direct Observation of Procedural Skills - DOPS)									No, it is assumed as being a part of everyday work
Female	Portugal	Denmark	Europe	11-15	4	Senior specialist	Academic hospital (Teaching or University related)	Yes (please refer to Q10)	Almost every day	Less than 5					Advanced Life Support (ALS), Basic Life Support (BLS) or other specific courses				No						Teach informally, during every day work		Planning and preparation for teaching session	Using visual aids			Teaching the skills	Giving feedback				No	Yes			I occasionally carry out assessment during the residency program (Direct Observation of Procedural Skills - DOPS)		I give feedback during everyday work	I am involved in other forms of formative assessment (for example multisource feedback)						No, it is assumed as being a part of everyday work
Male	Denmark	Denmark	Europe	over 20 years	4	Senior specialist	General hospital	Yes (please refer to Q10)	Every day	over 16				Other short TTT courses	Advanced Life Support (ALS), Basic Life Support (BLS) or other specific courses				Yes		I give lectures				Teach informally, during every day work							Giving feedback				No	No							I am not involved in any kind of assessment
Female	Serbia	Denmark	Europe	over 20 years	4	Teacher (in University)	Academic hospital (Teaching or University related)	Yes (please refer to Q10)	Almost every day	over 16				Other short TTT courses	Advanced Life Support (ALS), Basic Life Support (BLS) or other specific courses	Simulation courses			No		I give lectures	Perform work-based interactive teaching (operating room)			Teach informally, during every day work		Planning and preparation for teaching session	Using visual aids	Interactive teaching	Problem based learning	Teaching the skills	Giving feedback	Organizing and leading the discussions			No	Yes	I am an examiner for the final exam				I give feedback during everyday work					Yes, it is recognised for promotion in academia.		No, it is assumed as being a part of everyday work
Male	Egypt	Kuwait	Asia	over 20 years	Over 5	Senior specialist	General hospital	Yes (please refer to Q10)	Every day	Less than 5					Advanced Life Support (ALS), Basic Life Support (BLS) or other specific courses				Yes, some elements, but not systematically			Perform work-based interactive teaching (operating room)	Running clinical case discussions		Teach informally, during every day work				Interactive teaching		Teaching the skills	Giving feedback				Yes	Yes			I occasionally carry out assessment during the residency program (Direct Observation of Procedural Skills - DOPS)		I give feedback during everyday work	I am involved in other forms of formative assessment (for example multisource feedback)			Yes, I am paid more			No, it is assumed as being a part of everyday work
Female	Denmark	Denmark	Europe	11-15	5	Senior specialist	Academic hospital (Teaching or University related)	Yes (please refer to Q10)	Every day	11-15				Other short TTT courses	Advanced Life Support (ALS), Basic Life Support (BLS) or other specific courses				No			Perform work-based interactive teaching (operating room)		Involved in simulation sessions	Teach informally, during every day work		Planning and preparation for teaching session	Using visual aids	Interactive teaching		Teaching the skills	Giving feedback	Organizing and leading the discussions			Yes	Yes			I occasionally carry out assessment during the residency program (Direct Observation of Procedural Skills - DOPS)	I give feedback during simulation sessions	I give feedback during everyday work						Yes, I have a more visible position in the department
Male	Estonia	Estonia	Europe	over 20 years	3	Chief of Department	Academic hospital (Teaching or University related)	Yes (please refer to Q10)	When in the operating theater (always have an allocated resident)	over 16		Obligatory teaching courses for University teachers			Advanced Life Support (ALS), Basic Life Support (BLS) or other specific courses	Simulation courses			No		I give lectures	Perform work-based interactive teaching (operating room)	Running clinical case discussions	Involved in simulation sessions	Teach informally, during every day work		Planning and preparation for teaching session	Using visual aids	Interactive teaching		Teaching the skills	Giving feedback	Organizing and leading the discussions			Yes	Yes	I am an examiner for the final exam			I give feedback during simulation sessions						Yes, it is recognised for promotion in academia.	Yes, I have a more visible position in the department
Female	India	India	Asia	5-10	3	Senior resident	Academic hospital (Teaching or University related)	Yes (please refer to Q10)	When in the operating theater (always have an allocated resident)	Less than 5							None		No			Perform work-based interactive teaching (operating room)								Problem based learning						No	No							I am not involved in any kind of assessment					No, it is assumed as being a part of everyday work
Female	Estonia	Estonia	Europe	11-15	4	Specialist	Academic hospital (Teaching or University related)	Yes (please refer to Q10)	Almost every day	6-10		Obligatory teaching courses for University teachers		Other short TTT courses	Advanced Life Support (ALS), Basic Life Support (BLS) or other specific courses	Simulation courses			No, but students are exposed to outcome based teaching		I give lectures	Perform work-based interactive teaching (operating room)		Involved in simulation sessions	Teach informally, during every day work		Planning and preparation for teaching session		Interactive teaching	Problem based learning	Teaching the skills	Giving feedback		Organizing specific sessions (journal clubs, interactive sessions, pro and con debate…)		Yes	No			I occasionally carry out assessment during the residency program (Direct Observation of Procedural Skills - DOPS)	I give feedback during simulation sessions	I give feedback during everyday work	I am involved in other forms of formative assessment (for example multisource feedback)			Yes, I am paid more			No, it is assumed as being a part of everyday work
Female	Estonia	Estonia	Europe	5-10	4	Specialist	Academic hospital (Teaching or University related)	Yes (please refer to Q10)	Every day	6-10		Obligatory teaching courses for University teachers	ESAIC Teach the Teacher (TTT) courses		Advanced Life Support (ALS), Basic Life Support (BLS) or other specific courses	Simulation courses			Yes, some elements, but not systematically		I give lectures	Perform work-based interactive teaching (operating room)		Involved in simulation sessions	Teach informally, during every day work		Planning and preparation for teaching session	Using visual aids	Interactive teaching		Teaching the skills	Giving feedback				Yes	Yes	I am an examiner for the final exam			I give feedback during simulation sessions	I give feedback during everyday work				Yes, I am paid more
Female	Finland	Finland	Europe	16-20	Over 5	Specialist	Academic hospital (Teaching or University related)	Yes (please refer to Q10)	Almost every day	6-10					Advanced Life Support (ALS), Basic Life Support (BLS) or other specific courses	Simulation courses		Voluntary teaching courses organized by University and several associations	No			Perform work-based interactive teaching (operating room)	Running clinical case discussions	Involved in simulation sessions	Teach informally, during every day work		Planning and preparation for teaching session		Interactive teaching	Problem based learning	Teaching the skills	Giving feedback	Organizing and leading the discussions			Yes	Yes			I occasionally carry out assessment during the residency program (Direct Observation of Procedural Skills - DOPS)	I give feedback during simulation sessions	I give feedback during everyday work	I am involved in other forms of formative assessment (for example multisource feedback)						No, it is assumed as being a part of everyday work
Female	India	Saudi Arabia	Asia	5-10	4	Specialist	Academic hospital (Teaching or University related)	Yes (please refer to Q10)	When in the operating theater (always have an allocated resident)	Less than 5					Advanced Life Support (ALS), Basic Life Support (BLS) or other specific courses				Yes, some elements, but not systematically		I give lectures	Perform work-based interactive teaching (operating room)	Running clinical case discussions		Teach informally, during every day work		Planning and preparation for teaching session	Using visual aids	Interactive teaching	Problem based learning	Teaching the skills	Giving feedback		Organizing specific sessions (journal clubs, interactive sessions, pro and con debate…)		No	No					I give feedback during everyday work							No, it is assumed as being a part of everyday work
Female	Finland	Finland	Europe	11-15	Over 5	Specialist	Academic hospital (Teaching or University related)	Yes (please refer to Q10)	When in the operating theater (always have an allocated resident)	Less than 5								pedagogic studies for specialized medical doctors	No						Teach informally, during every day work							Giving feedback				No	Yes					I give feedback during everyday work							No, it is assumed as being a part of everyday work
Male	Finland	Finland	Europe	11-15	Over 5	Senior specialist	Academic hospital (Teaching or University related)	Yes (please refer to Q10)	Once a week	6-10		Obligatory teaching courses for University teachers			Advanced Life Support (ALS), Basic Life Support (BLS) or other specific courses	Simulation courses		Special competence in medical education (Finnish Medical Association)	No		I give lectures	Perform work-based interactive teaching (operating room)	Running clinical case discussions	Involved in simulation sessions	Teach informally, during every day work		Planning and preparation for teaching session	Using visual aids	Interactive teaching		Teaching the skills	Giving feedback	Organizing and leading the discussions	Organizing specific sessions (journal clubs, interactive sessions, pro and con debate…)		Yes	No			I occasionally carry out assessment during the residency program (Direct Observation of Procedural Skills - DOPS)	I give feedback during simulation sessions	I give feedback during everyday work	I am involved in other forms of formative assessment (for example multisource feedback)			Yes, I am paid more	Yes, it is recognised for promotion in academia.	Yes, I have a more visible position in the department
Female	Finland	Finland	Europe	over 20 years	Over 5	Senior specialist	Academic hospital (Teaching or University related)	Yes (please refer to Q10)	Almost every day	11-15						Simulation courses		National speciality in teaching, sc. 'Special Competence in medical education'	No		I give lectures	Perform work-based interactive teaching (operating room)		Involved in simulation sessions	Teach informally, during every day work		Planning and preparation for teaching session	Using visual aids	Interactive teaching	Problem based learning	Teaching the skills	Giving feedback	Organizing and leading the discussions	Organizing specific sessions (journal clubs, interactive sessions, pro and con debate…)		Yes	No				I give feedback during simulation sessions	I give feedback during everyday work	I am involved in other forms of formative assessment (for example multisource feedback)					Yes, I have a more visible position in the department
Male	Equatorial Guinea	Finland	Europe	5-10	Over 5	Senior specialist	Academic hospital (Teaching or University related)	Yes (please refer to Q10)	Almost every day	Less than 5					Advanced Life Support (ALS), Basic Life Support (BLS) or other specific courses	Simulation courses			Yes, some elements, but not systematically			Perform work-based interactive teaching (operating room)			Teach informally, during every day work							Giving feedback				No	No					I give feedback during everyday work	I am involved in other forms of formative assessment (for example multisource feedback)						No, it is assumed as being a part of everyday work
Male	Finland	Finland	Europe	over 20 years	Over 5	Senior specialist	Academic hospital (Teaching or University related)	Yes (please refer to Q10)	When in the operating theater (always have an allocated resident)	11-15						Simulation courses		Effective Management of Anesthetic Crisis EMAC Australia	Yes, some elements, but not systematically			Perform work-based interactive teaching (operating room)	Running clinical case discussions	Involved in simulation sessions	Teach informally, during every day work		Planning and preparation for teaching session	Using visual aids	Interactive teaching	Problem based learning	Teaching the skills	Giving feedback				No	No				I give feedback during simulation sessions	I give feedback during everyday work							No, it is assumed as being a part of everyday work
Male	Uzbekistan	Uzbekistan	Asia	over 20 years	Less than 3	Chief of Department	Specialized clinic	Yes (please refer to Q10)	Almost every day	6-10						Simulation courses			Yes		I give lectures	Perform work-based interactive teaching (operating room)					Planning and preparation for teaching session	Using visual aids						Organizing specific sessions (journal clubs, interactive sessions, pro and con debate…)		Yes	Yes			I occasionally carry out assessment during the residency program (Direct Observation of Procedural Skills - DOPS)						Yes, I am paid more	Yes, it is recognised for promotion in academia.	Yes, I have a more visible position in the department
Male	India	India	Asia	over 20 years	5	Senior specialist	Academic hospital (Teaching or University related)	Yes (please refer to Q10)	When in the operating theater (always have an allocated resident)	over 16		Obligatory teaching courses for University teachers			Advanced Life Support (ALS), Basic Life Support (BLS) or other specific courses	Simulation courses			Yes, some elements, but not systematically		I give lectures	Perform work-based interactive teaching (operating room)	Running clinical case discussions		Teach informally, during every day work		Planning and preparation for teaching session	Using visual aids	Interactive teaching	Problem based learning	Teaching the skills	Giving feedback				No	Yes					I give feedback during everyday work
Female	Finland	Finland	Europe	16-20	Over 5	Chief of Department	General hospital	Yes (please refer to Q10)	Every day	Less than 5				Other short TTT courses					Yes, some elements, but not systematically			Perform work-based interactive teaching (operating room)	Running clinical case discussions	Involved in simulation sessions	Teach informally, during every day work		Planning and preparation for teaching session			Problem based learning	Teaching the skills	Giving feedback	Organizing and leading the discussions			No	Yes				I give feedback during simulation sessions	I give feedback during everyday work				Yes, I am paid more
Male	Finland	Finland	Europe	11-15	Over 5	Chief of Department	Academic hospital (Teaching or University related)	Yes (please refer to Q10)	When in the operating theater (always have an allocated resident)	6-10						Simulation courses			No		I give lectures	Perform work-based interactive teaching (operating room)		Involved in simulation sessions	Teach informally, during every day work		Planning and preparation for teaching session	Using visual aids	Interactive teaching		Teaching the skills	Giving feedback	Organizing and leading the discussions			Yes	No				I give feedback during simulation sessions	I give feedback during everyday work							No, it is assumed as being a part of everyday work
Male	India	India	Asia	16-20	Over 5	Teacher (in University)	Academic hospital (Teaching or University related)	Yes (please refer to Q10)	When in the operating theater (always have an allocated resident)	over 16					Advanced Life Support (ALS), Basic Life Support (BLS) or other specific courses				Yes, some elements, but not systematically		I give lectures	Perform work-based interactive teaching (operating room)	Running clinical case discussions				Planning and preparation for teaching session	Using visual aids	Interactive teaching	Problem based learning	Teaching the skills					No	Yes							I am not involved in any kind of assessment				Yes, I have a more visible position in the department
Female	France	France	Europe	over 20 years	5	Specialist	Private hospital	No (please refer to Q21)
Female	France	France	Europe	over 20 years	3	Senior specialist	General hospital	Yes (please refer to Q10)	Once a week	over 16				Other short TTT courses					No		I give lectures	Perform work-based interactive teaching (operating room)			Teach informally, during every day work				Interactive teaching		Teaching the skills		Organizing and leading the discussions			No	No					I give feedback during everyday work						Yes, I have a more visible position in the department	No, it is assumed as being a part of everyday work
Male	Egypt	Saudi Arabia	Asia	11-15	Over 5	Specialist	Academic hospital (Teaching or University related)	Yes (please refer to Q10)	When in the operating theater (always have an allocated resident)	Less than 5							None		No			Perform work-based interactive teaching (operating room)			Teach informally, during every day work				Interactive teaching		Teaching the skills	Giving feedback				No	No							I am not involved in any kind of assessment					No, it is assumed as being a part of everyday work
Female	Hungary	France	Europe	11-15	Over 5	Specialist	General hospital	No (please refer to Q21)
Female	France	France	Europe	over 20 years	3	Other	Academic hospital (Teaching or University related)	Yes (please refer to Q10)	Less than once a week	over 16							None		Yes, some elements, but not systematically		I give lectures	Perform work-based interactive teaching (operating room)			Teach informally, during every day work		Planning and preparation for teaching session	Using visual aids	Interactive teaching	Problem based learning			Organizing and leading the discussions			No	Yes		I am European Diploma in Anaesthesia and Intensive Care (EDAIC) part II examiner			I give feedback during everyday work							No, it is assumed as being a part of everyday work
Male	Lebanon	France	Europe	5-10	4	Specialist	Academic hospital (Teaching or University related)	Yes (please refer to Q10)	Every day	Less than 5					Advanced Life Support (ALS), Basic Life Support (BLS) or other specific courses				Other (please specify)	Not sure	I give lectures	Perform work-based interactive teaching (operating room)			Teach informally, during every day work		Planning and preparation for teaching session	Using visual aids	Interactive teaching	Problem based learning	Teaching the skills	Giving feedback	Organizing and leading the discussions			No	No			I occasionally carry out assessment during the residency program (Direct Observation of Procedural Skills - DOPS)		I give feedback during everyday work						Yes, I have a more visible position in the department
Female	France	France	Europe	16-20	5	Senior specialist	Academic hospital (Teaching or University related)	Yes (please refer to Q10)	When in the operating theater (always have an allocated resident)	over 16		Obligatory teaching courses for University teachers			Advanced Life Support (ALS), Basic Life Support (BLS) or other specific courses	Simulation courses		Master in Education	No, but students are exposed to outcome based teaching		I give lectures	Perform work-based interactive teaching (operating room)	Running clinical case discussions		Teach informally, during every day work		Planning and preparation for teaching session	Using visual aids	Interactive teaching	Problem based learning	Teaching the skills	Giving feedback	Organizing and leading the discussions			No	Yes		I am European Diploma in Anaesthesia and Intensive Care (EDAIC) part II examiner			I give feedback during everyday work	I am involved in other forms of formative assessment (for example multisource feedback)		Final note on practical skills evaluation at the end				No, it is assumed as being a part of everyday work
Female	Philippines	Philippines	Asia	16-20	4	Senior specialist	Academic hospital (Teaching or University related)	Yes (please refer to Q10)	When in the operating theater (always have an allocated resident)	over 16					Advanced Life Support (ALS), Basic Life Support (BLS) or other specific courses	Simulation courses			No, but students are exposed to outcome based teaching		I give lectures	Perform work-based interactive teaching (operating room)	Running clinical case discussions		Teach informally, during every day work			Using visual aids	Interactive teaching	Problem based learning	Teaching the skills			Organizing specific sessions (journal clubs, interactive sessions, pro and con debate…)		Yes	Yes			I occasionally carry out assessment during the residency program (Direct Observation of Procedural Skills - DOPS)		I give feedback during everyday work	I am involved in other forms of formative assessment (for example multisource feedback)					Yes, I have a more visible position in the department
Female	Romania	France	Europe	5-10	5	Specialist	Academic hospital (Teaching or University related)	Yes (please refer to Q10)	Every day	Less than 5		Obligatory teaching courses for University teachers							Yes, some elements, but not systematically			Perform work-based interactive teaching (operating room)			Teach informally, during every day work						Teaching the skills	Giving feedback				Yes	Yes				I give feedback during simulation sessions	I give feedback during everyday work	I am involved in other forms of formative assessment (for example multisource feedback)					Yes, I have a more visible position in the department
Male	Colombia	Israel	Asia	over 20 years	Over 5	Specialist	Private hospital	No (please refer to Q21)
Male	France	France	Europe	11-15	5	Specialist	General hospital	Yes (please refer to Q10)	Less than once a week	Less than 5							None		Yes, some elements, but not systematically			Perform work-based interactive teaching (operating room)	Running clinical case discussions					Using visual aids								No	No							I am not involved in any kind of assessment					No, it is assumed as being a part of everyday work
Female	Belgium	France	Europe	over 20 years	5	Senior specialist	General hospital	No (please refer to Q21)
Male	Israel	Israel	Asia	11-15	5	Specialist	Academic hospital (Teaching or University related)	Yes (please refer to Q10)	Almost every day	6-10					Advanced Life Support (ALS), Basic Life Support (BLS) or other specific courses	Simulation courses			No		I give lectures	Perform work-based interactive teaching (operating room)	Running clinical case discussions		Teach informally, during every day work		Planning and preparation for teaching session	Using visual aids	Interactive teaching	Problem based learning		Giving feedback	Organizing and leading the discussions			Yes	Yes	I am an examiner for the final exam		I occasionally carry out assessment during the residency program (Direct Observation of Procedural Skills - DOPS)		I give feedback during everyday work					Yes, it is recognised for promotion in academia.		No, it is assumed as being a part of everyday work
Male	Egypt	Kuwait	Asia	16-20	Over 5	Senior specialist	Private hospital	Yes (please refer to Q10)	Every day	6-10	Master in Medical Education	Obligatory teaching courses for University teachers	ESAIC Teach the Teacher (TTT) courses		Advanced Life Support (ALS), Basic Life Support (BLS) or other specific courses	Simulation courses			Yes		I give lectures	Perform work-based interactive teaching (operating room)		Involved in simulation sessions	Teach informally, during every day work		Planning and preparation for teaching session	Using visual aids	Interactive teaching		Teaching the skills	Giving feedback				Yes	Yes		I am European Diploma in Anaesthesia and Intensive Care (EDAIC) part II examiner	I occasionally carry out assessment during the residency program (Direct Observation of Procedural Skills - DOPS)	I give feedback during simulation sessions		I am involved in other forms of formative assessment (for example multisource feedback)					Yes, I have a more visible position in the department
Male	Côte D'Ivoire	France	Europe	5-10	Less than 3	Specialist	General hospital	No (please refer to Q21)
Male	Belgium	France	Europe	5-10	5	Trainee	Academic hospital (Teaching or University related)	No (please refer to Q21)
Male	France	France	Europe	5-10	5	Specialist	Academic hospital (Teaching or University related)	Yes (please refer to Q10)	Less than once a week	Less than 5	Master in Medical Education	Obligatory teaching courses for University teachers				Simulation courses			No			Perform work-based interactive teaching (operating room)	Running clinical case discussions	Involved in simulation sessions	Teach informally, during every day work		Planning and preparation for teaching session	Using visual aids	Interactive teaching	Problem based learning	Teaching the skills	Giving feedback	Organizing and leading the discussions			Yes	Yes	I am an examiner for the final exam			I give feedback during simulation sessions	I give feedback during everyday work							No, it is assumed as being a part of everyday work
Male	Brazil	Brazil	South America	over 20 years	Less than 3	Teacher (in University)	Academic hospital (Teaching or University related)	Yes (please refer to Q10)	Every day	over 16	Master in Medical Education	Obligatory teaching courses for University teachers			Advanced Life Support (ALS), Basic Life Support (BLS) or other specific courses	Simulation courses		Post Graduation in Superior Teaching	Yes		I give lectures	Perform work-based interactive teaching (operating room)	Running clinical case discussions		Teach informally, during every day work		Planning and preparation for teaching session	Using visual aids	Interactive teaching	Problem based learning	Teaching the skills			Organizing specific sessions (journal clubs, interactive sessions, pro and con debate…)		Yes	Yes			I occasionally carry out assessment during the residency program (Direct Observation of Procedural Skills - DOPS)		I give feedback during everyday work					Yes, it is recognised for promotion in academia.	Yes, I have a more visible position in the department
Male	Brazil	Brazil	South America	over 20 years	Less than 3	Senior specialist	Academic hospital (Teaching or University related)	Yes (please refer to Q10)	Once a week	over 16				Other short TTT courses	Advanced Life Support (ALS), Basic Life Support (BLS) or other specific courses	Simulation courses			Yes, some elements, but not systematically		I give lectures	Perform work-based interactive teaching (operating room)	Running clinical case discussions		Teach informally, during every day work		Planning and preparation for teaching session		Interactive teaching	Problem based learning	Teaching the skills		Organizing and leading the discussions	Organizing specific sessions (journal clubs, interactive sessions, pro and con debate…)		Yes	Yes	I am an examiner for the final exam		I occasionally carry out assessment during the residency program (Direct Observation of Procedural Skills - DOPS)	I give feedback during simulation sessions	I give feedback during everyday work				Yes, I am paid more
Female	Sudan	Sudan	Africa	5-10	3	Trainee	Academic hospital (Teaching or University related)	No (please refer to Q21)
Female	India	India	Asia	5-10	3	Senior resident	Academic hospital (Teaching or University related)	Yes (please refer to Q10)	Almost every day	Less than 5					Advanced Life Support (ALS), Basic Life Support (BLS) or other specific courses	Simulation courses			No		I give lectures	Perform work-based interactive teaching (operating room)	Running clinical case discussions	Involved in simulation sessions	Teach informally, during every day work		Planning and preparation for teaching session	Using visual aids	Interactive teaching	Problem based learning	Teaching the skills	Giving feedback	Organizing and leading the discussions			No	Yes							I am not involved in any kind of assessment					No, it is assumed as being a part of everyday work
Male	France	France	Europe	11-15	Over 5	Senior specialist	Private hospital	Yes (please refer to Q10)	Almost every day	6-10				Other short TTT courses		Simulation courses			No		I give lectures	Perform work-based interactive teaching (operating room)		Involved in simulation sessions	Teach informally, during every day work				Interactive teaching		Teaching the skills	Giving feedback		Organizing specific sessions (journal clubs, interactive sessions, pro and con debate…)		Yes	No				I give feedback during simulation sessions	I give feedback during everyday work							No, it is assumed as being a part of everyday work
Female	Mongolia	Mongolia	Asia	16-20	Over 5	Specialist	General hospital	Yes (please refer to Q10)	Every day	6-10	Master in Medical Education								Yes			Perform work-based interactive teaching (operating room)	Running clinical case discussions				Planning and preparation for teaching session			Problem based learning		Giving feedback				Yes	Yes	I am an examiner for the final exam		I occasionally carry out assessment during the residency program (Direct Observation of Procedural Skills - DOPS)		I give feedback during everyday work						Yes, I have a more visible position in the department
Female	France	France	Europe	over 20 years	5	Chief of Department	Academic hospital (Teaching or University related)	Yes (please refer to Q10)	Less than once a week	over 16							None		No		I give lectures		Running clinical case discussions	Involved in simulation sessions	Teach informally, during every day work		Planning and preparation for teaching session	Using visual aids	Interactive teaching	Problem based learning		Giving feedback	Organizing and leading the discussions			Yes	Yes			I occasionally carry out assessment during the residency program (Direct Observation of Procedural Skills - DOPS)		I give feedback during everyday work						Yes, I have a more visible position in the department
Male	Georgia	Georgia	Europe	over 20 years	4	Chief of Department	Academic hospital (Teaching or University related)	Yes (please refer to Q10)
Male	Georgia	Georgia	Europe		3	Trainee	Academic hospital (Teaching or University related)	No (please refer to Q21)
Male	Germany	Germany	Europe	over 20 years	5	Chief of Department	Academic hospital (Teaching or University related)	Yes (please refer to Q10)	Less than once a week	over 16					Advanced Life Support (ALS), Basic Life Support (BLS) or other specific courses	Simulation courses			Yes		I give lectures	Perform work-based interactive teaching (operating room)	Running clinical case discussions		Teach informally, during every day work			Using visual aids	Interactive teaching	Problem based learning	Teaching the skills	Giving feedback		Organizing specific sessions (journal clubs, interactive sessions, pro and con debate…)		Yes	Yes	I am an examiner for the final exam	I am European Diploma in Anaesthesia and Intensive Care (EDAIC) part II examiner		I give feedback during simulation sessions	I give feedback during everyday work	I am involved in other forms of formative assessment (for example multisource feedback)					Yes, I have a more visible position in the department
Male	Germany	Germany	Europe	over 20 years	5	Chief of Department	Academic hospital (Teaching or University related)	Yes (please refer to Q10)	Every day	over 16				Other short TTT courses	Advanced Life Support (ALS), Basic Life Support (BLS) or other specific courses	Simulation courses			Yes, some elements, but not systematically		I give lectures	Perform work-based interactive teaching (operating room)	Running clinical case discussions		Teach informally, during every day work		Planning and preparation for teaching session	Using visual aids	Interactive teaching	Problem based learning	Teaching the skills	Giving feedback	Organizing and leading the discussions	Organizing specific sessions (journal clubs, interactive sessions, pro and con debate…)		No	Yes			I occasionally carry out assessment during the residency program (Direct Observation of Procedural Skills - DOPS)									No, it is assumed as being a part of everyday work
Male	Germany	Germany	Europe	over 20 years	Over 5	Chief of Department	Academic hospital (Teaching or University related)	Yes (please refer to Q10)	Every day	over 16		Obligatory teaching courses for University teachers		Other short TTT courses		Simulation courses			No		I give lectures	Perform work-based interactive teaching (operating room)	Running clinical case discussions	Involved in simulation sessions	Teach informally, during every day work		Planning and preparation for teaching session	Using visual aids	Interactive teaching	Problem based learning		Giving feedback	Organizing and leading the discussions	Organizing specific sessions (journal clubs, interactive sessions, pro and con debate…)		Yes	Yes	I am an examiner for the final exam	I am European Diploma in Anaesthesia and Intensive Care (EDAIC) part II examiner	I occasionally carry out assessment during the residency program (Direct Observation of Procedural Skills - DOPS)	I give feedback during simulation sessions	I give feedback during everyday work					Yes, it is recognised for promotion in academia.	Yes, I have a more visible position in the department
Female	Germany	Germany	Europe	5-10	5	Trainee	Academic hospital (Teaching or University related)	Yes (please refer to Q10)	Once a week	Less than 5				Other short TTT courses	Advanced Life Support (ALS), Basic Life Support (BLS) or other specific courses	Simulation courses			No		I give lectures	Perform work-based interactive teaching (operating room)		Involved in simulation sessions	Teach informally, during every day work		Planning and preparation for teaching session	Using visual aids	Interactive teaching		Teaching the skills	Giving feedback	Organizing and leading the discussions	Organizing specific sessions (journal clubs, interactive sessions, pro and con debate…)		No	No				I give feedback during simulation sessions	I give feedback during everyday work	I am involved in other forms of formative assessment (for example multisource feedback)
Male	Zambia	New Zealand	Australia and Oceania	over 20 years	4	Specialist	Academic hospital (Teaching or University related)	Yes (please refer to Q10)	Almost every day	over 16							None		Other (please specify)	I don’t know current status.		Perform work-based interactive teaching (operating room)									Teaching the skills	Giving feedback				No	No			I occasionally carry out assessment during the residency program (Direct Observation of Procedural Skills - DOPS)			I am involved in other forms of formative assessment (for example multisource feedback)						No, it is assumed as being a part of everyday work
Male	Germany	Germany	Europe	over 20 years	Over 5	Teacher (in University)	Academic hospital (Teaching or University related)	Yes (please refer to Q10)	Almost every day	over 16	Master in Medical Education				Advanced Life Support (ALS), Basic Life Support (BLS) or other specific courses	Simulation courses			Yes		I give lectures	Perform work-based interactive teaching (operating room)	Running clinical case discussions	Involved in simulation sessions			Planning and preparation for teaching session	Using visual aids	Interactive teaching		Teaching the skills	Giving feedback	Organizing and leading the discussions			Yes	Yes	I am an examiner for the final exam		I occasionally carry out assessment during the residency program (Direct Observation of Procedural Skills - DOPS)	I give feedback during simulation sessions	I give feedback during everyday work						Yes, I have a more visible position in the department
Female	India	India	Asia	5-10	Less than 3	Specialist	General hospital	No (please refer to Q21)
Female	Germany	Germany	Europe		5	Trainee	Academic hospital (Teaching or University related)	No (please refer to Q21)
Male	Germany	Germany	Europe	over 20 years	5	Senior specialist	Academic hospital (Teaching or University related)	Yes (please refer to Q10)	Almost every day	11-15				Other short TTT courses		Simulation courses			No		I give lectures	Perform work-based interactive teaching (operating room)		Involved in simulation sessions	Teach informally, during every day work					Problem based learning	Teaching the skills	Giving feedback				Yes	No				I give feedback during simulation sessions	I give feedback during everyday work							No, it is assumed as being a part of everyday work
Female	Germany	Germany	Europe	11-15	Over 5	Specialist	Academic hospital (Teaching or University related)	Yes (please refer to Q10)	Less than once a week	6-10							None		Yes						Teach informally, during every day work				Interactive teaching	Problem based learning	Teaching the skills	Giving feedback				No	No					I give feedback during everyday work							No, it is assumed as being a part of everyday work
Female	Germany	Germany	Europe	5-10	5	Specialist	Academic hospital (Teaching or University related)	Yes (please refer to Q10)	Less than once a week	6-10				Other short TTT courses	Advanced Life Support (ALS), Basic Life Support (BLS) or other specific courses	Simulation courses			Yes, some elements, but not systematically					Involved in simulation sessions	Teach informally, during every day work		Planning and preparation for teaching session	Using visual aids	Interactive teaching		Teaching the skills	Giving feedback	Organizing and leading the discussions	Organizing specific sessions (journal clubs, interactive sessions, pro and con debate…)		Yes	Yes				I give feedback during simulation sessions							Yes, I have a more visible position in the department
Male	Germany	Germany	Europe	16-20	5	Senior specialist	Academic hospital (Teaching or University related)	Yes (please refer to Q10)	When in the operating theater (always have an allocated resident)	6-10							None		No			Perform work-based interactive teaching (operating room)	Running clinical case discussions		Teach informally, during every day work			Using visual aids			Teaching the skills	Giving feedback				No	No							I am not involved in any kind of assessment					No, it is assumed as being a part of everyday work
Female	India	India	Asia	5-10	3	Specialist	Academic hospital (Teaching or University related)	Yes (please refer to Q10)	Almost every day	Less than 5							None		Yes, some elements, but not systematically			Perform work-based interactive teaching (operating room)							Interactive teaching	Problem based learning	Teaching the skills					No	Yes					I give feedback during everyday work							No, it is assumed as being a part of everyday work
Female	Germany	Germany	Europe	over 20 years	5	Senior specialist	Academic hospital (Teaching or University related)	Yes (please refer to Q10)	Every day	11-15							None		No						Teach informally, during every day work					Problem based learning	Teaching the skills	Giving feedback				No	No					I give feedback during everyday work							No, it is assumed as being a part of everyday work
Male	Portugal	Germany	Europe	5-10	5	Senior resident	Specialized clinic	Yes (please refer to Q10)	Less than once a week	Less than 5							None		No						Teach informally, during every day work						Teaching the skills	Giving feedback	Organizing and leading the discussions			No	Yes							I am not involved in any kind of assessment					No, it is assumed as being a part of everyday work
Male	Iraq	Qatar	Asia	5-10	Over 5	Senior specialist	Academic hospital (Teaching or University related)	Yes (please refer to Q10)	Once a week	over 16		Obligatory teaching courses for University teachers			Advanced Life Support (ALS), Basic Life Support (BLS) or other specific courses	Simulation courses			Yes		I give lectures	Perform work-based interactive teaching (operating room)	Running clinical case discussions				Planning and preparation for teaching session	Using visual aids	Interactive teaching		Teaching the skills					Yes	Yes	I am an examiner for the final exam			I give feedback during simulation sessions		I am involved in other forms of formative assessment (for example multisource feedback)				Yes, it is recognised for promotion in academia.
Male	United States of America	United States of America	North America	over 20 years	3	Teacher (in University)	Academic hospital (Teaching or University related)	Yes (please refer to Q10)	Less than once a week	over 16								Educatiion on teaching Kinetics with Gas Man®	Yes, some elements, but not systematically		I give lectures	Perform work-based interactive teaching (operating room)				Guidance on teachiung kinetics with Gas Man® simulstion	Planning and preparation for teaching session	Using visual aids	Interactive teaching	Problem based learning	Teaching the skills				Using computer simulation to demonstrate pharmacology	Yes	Yes			I occasionally carry out assessment during the residency program (Direct Observation of Procedural Skills - DOPS)	I give feedback during simulation sessions	I give feedback during everyday work			I review Gas Man homework				No, it is assumed as being a part of everyday work
Male	Egypt	Saudi Arabia	Asia	11-15	4	Specialist	Academic hospital (Teaching or University related)	Yes (please refer to Q10)	When in the operating theater (always have an allocated resident)	Less than 5					Advanced Life Support (ALS), Basic Life Support (BLS) or other specific courses	Simulation courses			No, but students are exposed to outcome based teaching			Perform work-based interactive teaching (operating room)	Running clinical case discussions		Teach informally, during every day work				Interactive teaching	Problem based learning		Giving feedback				No	Yes					I give feedback during everyday work							No, it is assumed as being a part of everyday work
Female	Honduras	Honduras	South America	5-10	4	Specialist	Academic hospital (Teaching or University related)	Yes (please refer to Q10)	When in the operating theater (always have an allocated resident)	Less than 5							None		No			Perform work-based interactive teaching (operating room)							Interactive teaching	Problem based learning	Teaching the skills					No	Yes						I am involved in other forms of formative assessment (for example multisource feedback)						No, it is assumed as being a part of everyday work
Female	Serbia	Germany	Europe	11-15	5	Specialist	Academic hospital (Teaching or University related)	Yes (please refer to Q10)	Almost every day	Less than 5					Advanced Life Support (ALS), Basic Life Support (BLS) or other specific courses	Simulation courses			No			Perform work-based interactive teaching (operating room)	Running clinical case discussions		Teach informally, during every day work		Planning and preparation for teaching session	Using visual aids		Problem based learning	Teaching the skills	Giving feedback	Organizing and leading the discussions			No	Yes					I give feedback during everyday work							No, it is assumed as being a part of everyday work
Male	Israel	Israel	Asia	over 20 years	5	Senior specialist	Academic hospital (Teaching or University related)	Yes (please refer to Q10)	Once a week	over 16					Advanced Life Support (ALS), Basic Life Support (BLS) or other specific courses	Simulation courses		3 months instructor training during military service	Yes, some elements, but not systematically		I give lectures	Perform work-based interactive teaching (operating room)	Running clinical case discussions	Involved in simulation sessions	Teach informally, during every day work		Planning and preparation for teaching session	Using visual aids		Problem based learning		Giving feedback	Organizing and leading the discussions			Yes	No	I am an examiner for the final exam	I am European Diploma in Anaesthesia and Intensive Care (EDAIC) part II examiner			I give feedback during everyday work						Yes, I have a more visible position in the department
Female	Romania	Germany	Europe	5-10	5	Specialist	Academic hospital (Teaching or University related)	No (please refer to Q21)
Male	Germany	Germany	Europe	over 20 years	5	Senior resident	General hospital	Yes (please refer to Q10)	Less than once a week	over 16					Advanced Life Support (ALS), Basic Life Support (BLS) or other specific courses				No						Teach informally, during every day work						Teaching the skills	Giving feedback				No	No							I am not involved in any kind of assessment					No, it is assumed as being a part of everyday work
Male	Germany	Germany	Europe	16-20	5	Senior specialist	Academic hospital (Teaching or University related)	Yes (please refer to Q10)	Almost every day	Less than 5							None		No			Perform work-based interactive teaching (operating room)	Running clinical case discussions		Teach informally, during every day work						Teaching the skills	Giving feedback	Organizing and leading the discussions			No	No					I give feedback during everyday work							No, it is assumed as being a part of everyday work
Male	Germany	Germany	Europe	16-20	5	Senior specialist	General hospital	Yes (please refer to Q10)	Every day	6-10				Other short TTT courses	Advanced Life Support (ALS), Basic Life Support (BLS) or other specific courses	Simulation courses			No		I give lectures	Perform work-based interactive teaching (operating room)	Running clinical case discussions		Teach informally, during every day work						Teaching the skills	Giving feedback	Organizing and leading the discussions			Yes	Yes							I am not involved in any kind of assessment					No, it is assumed as being a part of everyday work
Female	Germany	Germany	Europe	over 20 years	Over 5	Senior specialist	Academic hospital (Teaching or University related)	Yes (please refer to Q10)	Almost every day	over 16				Other short TTT courses	Advanced Life Support (ALS), Basic Life Support (BLS) or other specific courses	Simulation courses		InFact, longer TTT, I actually teach TTT´s, EMAC Provider Course, PCM Trainer, Deescalation Trainer, etc.	No		I give lectures	Perform work-based interactive teaching (operating room)	Running clinical case discussions	Involved in simulation sessions	Teach informally, during every day work	I own a training company	Planning and preparation for teaching session	Using visual aids	Interactive teaching	Problem based learning	Teaching the skills	Giving feedback	Organizing and leading the discussions	Organizing specific sessions (journal clubs, interactive sessions, pro and con debate…)	AR/VR, Videodebreefing	Yes	Yes			I occasionally carry out assessment during the residency program (Direct Observation of Procedural Skills - DOPS)	I give feedback during simulation sessions	I give feedback during everyday work	I am involved in other forms of formative assessment (for example multisource feedback)						No, it is assumed as being a part of everyday work
Female	Israel	Israel	Asia	over 20 years	5	Senior specialist	Academic hospital (Teaching or University related)	Yes (please refer to Q10)	Every day	over 16						Simulation courses			No		I give lectures	Perform work-based interactive teaching (operating room)	Running clinical case discussions	Involved in simulation sessions	Teach informally, during every day work		Planning and preparation for teaching session	Using visual aids	Interactive teaching	Problem based learning	Teaching the skills	Giving feedback	Organizing and leading the discussions	Organizing specific sessions (journal clubs, interactive sessions, pro and con debate…)		No	Yes				I give feedback during simulation sessions	I give feedback during everyday work					Yes, it is recognised for promotion in academia.
Male	Bulgaria	Germany	Europe	over 20 years	5	Senior specialist	General hospital	Yes (please refer to Q10)	Almost every day	over 16			ESAIC Teach the Teacher (TTT) courses						No						Teach informally, during every day work			Using visual aids			Teaching the skills	Giving feedback				Yes	Yes					I give feedback during everyday work						Yes, I have a more visible position in the department
Male	South Africa	South Africa	Africa	over 20 years	4	Senior specialist	Private hospital	Yes (please refer to Q10)	When in the operating theater (always have an allocated resident)	over 16							None		No		I give lectures	Perform work-based interactive teaching (operating room)	Running clinical case discussions			College examiner	Planning and preparation for teaching session	Using visual aids	Interactive teaching	Problem based learning			Organizing and leading the discussions	Organizing specific sessions (journal clubs, interactive sessions, pro and con debate…)		Yes	Yes								I have designed and examined the part 1 basic science program
Male	Germany	Germany	Europe	over 20 years	Over 5	Chief of Department	General hospital	Yes (please refer to Q10)	Every day	6-10					Advanced Life Support (ALS), Basic Life Support (BLS) or other specific courses			GIC of ATLS and ETC	No			Perform work-based interactive teaching (operating room)	Running clinical case discussions		Teach informally, during every day work	Run ALS and ETC courses	Planning and preparation for teaching session	Using visual aids	Interactive teaching	Problem based learning	Teaching the skills	Giving feedback	Organizing and leading the discussions	Organizing specific sessions (journal clubs, interactive sessions, pro and con debate…)		Yes	Yes				I give feedback during simulation sessions	I give feedback during everyday work							No, it is assumed as being a part of everyday work
Male	Germany	Germany	Europe	over 20 years	5	Senior specialist	Private hospital	No (please refer to Q21)
Male	Egypt	Egypt	Africa	5-10	3	Specialist	Academic hospital (Teaching or University related)	Yes (please refer to Q10)	When in the operating theater (always have an allocated resident)	Less than 5		Obligatory teaching courses for University teachers			Advanced Life Support (ALS), Basic Life Support (BLS) or other specific courses				No, but students are exposed to outcome based teaching			Perform work-based interactive teaching (operating room)	Running clinical case discussions		Teach informally, during every day work			Using visual aids	Interactive teaching	Problem based learning	Teaching the skills	Giving feedback				No	Yes					I give feedback during everyday work							No, it is assumed as being a part of everyday work
Male	Germany	Germany	Europe	5-10	Over 5	Specialist	Academic hospital (Teaching or University related)	Yes (please refer to Q10)	Once a week	6-10		Obligatory teaching courses for University teachers			Advanced Life Support (ALS), Basic Life Support (BLS) or other specific courses	Simulation courses		Medical Didactics Courses	No		I give lectures	Perform work-based interactive teaching (operating room)	Running clinical case discussions	Involved in simulation sessions	Teach informally, during every day work		Planning and preparation for teaching session	Using visual aids	Interactive teaching	Problem based learning	Teaching the skills	Giving feedback	Organizing and leading the discussions	Organizing specific sessions (journal clubs, interactive sessions, pro and con debate…)		Yes	Yes			I occasionally carry out assessment during the residency program (Direct Observation of Procedural Skills - DOPS)	I give feedback during simulation sessions	I give feedback during everyday work	I am involved in other forms of formative assessment (for example multisource feedback)						No, it is assumed as being a part of everyday work
Male	Latvia	Germany	Europe	11-15	5	Senior specialist	Academic hospital (Teaching or University related)	Yes (please refer to Q10)	Almost every day	6-10							None		No		I give lectures	Perform work-based interactive teaching (operating room)			Teach informally, during every day work		Planning and preparation for teaching session	Using visual aids		Problem based learning	Teaching the skills					No	No							I am not involved in any kind of assessment					No, it is assumed as being a part of everyday work
Male	Germany	Germany	Europe	over 20 years	5	Senior specialist	General hospital	Yes (please refer to Q10)	Every day	over 16					Advanced Life Support (ALS), Basic Life Support (BLS) or other specific courses	Simulation courses			No, but students are exposed to outcome based teaching		I give lectures	Perform work-based interactive teaching (operating room)	Running clinical case discussions		Teach informally, during every day work		Planning and preparation for teaching session	Using visual aids	Interactive teaching		Teaching the skills	Giving feedback	Organizing and leading the discussions	Organizing specific sessions (journal clubs, interactive sessions, pro and con debate…)		Yes	Yes	I am an examiner for the final exam		I occasionally carry out assessment during the residency program (Direct Observation of Procedural Skills - DOPS)		I give feedback during everyday work							No, it is assumed as being a part of everyday work
Male	Germany	Germany	Europe	over 20 years	5	Senior specialist	Academic hospital (Teaching or University related)	Yes (please refer to Q10)	Almost every day	11-15						Simulation courses			Yes, some elements, but not systematically			Perform work-based interactive teaching (operating room)	Running clinical case discussions		Teach informally, during every day work			Using visual aids		Problem based learning	Teaching the skills	Giving feedback		Organizing specific sessions (journal clubs, interactive sessions, pro and con debate…)		No	No					I give feedback during everyday work							No, it is assumed as being a part of everyday work
Female	Germany	Germany	Europe	5-10	5	Trainee	Academic hospital (Teaching or University related)	No (please refer to Q21)
Male	Germany	Germany	Europe	over 20 years	4	Chief of Department	Specialized clinic	Yes (please refer to Q10)	When in the operating theater (always have an allocated resident)	over 16	Master in Medical Education	Obligatory teaching courses for University teachers		Other short TTT courses	Advanced Life Support (ALS), Basic Life Support (BLS) or other specific courses				Yes, some elements, but not systematically		I give lectures	Perform work-based interactive teaching (operating room)			Teach informally, during every day work			Using visual aids	Interactive teaching	Problem based learning	Teaching the skills	Giving feedback				Yes	Yes			I occasionally carry out assessment during the residency program (Direct Observation of Procedural Skills - DOPS)		I give feedback during everyday work	I am involved in other forms of formative assessment (for example multisource feedback)			Yes, I am paid more	Yes, it is recognised for promotion in academia.	Yes, I have a more visible position in the department
Male	South Africa	Israel	Asia	over 20 years	Over 5	Senior specialist	Academic hospital (Teaching or University related)	Yes (please refer to Q10)	Every day	over 16		Obligatory teaching courses for University teachers		Other short TTT courses	Advanced Life Support (ALS), Basic Life Support (BLS) or other specific courses	Simulation courses			No		I give lectures	Perform work-based interactive teaching (operating room)	Running clinical case discussions	Involved in simulation sessions	Teach informally, during every day work	I run a resident teaching program in pediatric anesthesia	Planning and preparation for teaching session	Using visual aids	Interactive teaching	Problem based learning	Teaching the skills	Giving feedback	Organizing and leading the discussions	Organizing specific sessions (journal clubs, interactive sessions, pro and con debate…)	Guided residency program in pediatric anesthesia	Yes	Yes	I am an examiner for the final exam			I give feedback during simulation sessions	I give feedback during everyday work							No, it is assumed as being a part of everyday work
Male	Germany	Germany	Europe	5-10	Less than 3	Trainee	Academic hospital (Teaching or University related)	Yes (please refer to Q10)	Once a week	Less than 5							None		No		I give lectures	Perform work-based interactive teaching (operating room)	Running clinical case discussions	Involved in simulation sessions	Teach informally, during every day work		Planning and preparation for teaching session	Using visual aids	Interactive teaching	Problem based learning	Teaching the skills	Giving feedback	Organizing and leading the discussions			No	No							I am not involved in any kind of assessment					No, it is assumed as being a part of everyday work
Male	Yemen	Saudi Arabia	Asia	16-20	4	Chief of Department	Academic hospital (Teaching or University related)	Yes (please refer to Q10)	When in the operating theater (always have an allocated resident)	Less than 5					Advanced Life Support (ALS), Basic Life Support (BLS) or other specific courses				Yes, some elements, but not systematically			Perform work-based interactive teaching (operating room)	Running clinical case discussions								Teaching the skills	Giving feedback				Yes	Yes								Evaluation follow up feedback for any new resident or technician and involved in our hospital teaching programs				No, it is assumed as being a part of everyday work
Female	Germany	Germany	Europe	5-10	5	Specialist	Academic hospital (Teaching or University related)	Yes (please refer to Q10)	When in the operating theater (always have an allocated resident)	Less than 5							None		Yes, some elements, but not systematically			Perform work-based interactive teaching (operating room)		Involved in simulation sessions	Teach informally, during every day work						Teaching the skills	Giving feedback				No	Yes				I give feedback during simulation sessions	I give feedback during everyday work							No, it is assumed as being a part of everyday work
Female	Germany	Germany	Europe	5-10	5	Specialist	Academic hospital (Teaching or University related)	Yes (please refer to Q10)	Once a week	Less than 5					Advanced Life Support (ALS), Basic Life Support (BLS) or other specific courses	Simulation courses		CRM	No					Involved in simulation sessions	Teach informally, during every day work	organise curriculum, in which more advanced trainees give a lecture on special topics in intensive care medicine	Planning and preparation for teaching session	Using visual aids	Interactive teaching	Problem based learning		Giving feedback	Organizing and leading the discussions	Organizing specific sessions (journal clubs, interactive sessions, pro and con debate…)		Yes	Yes				I give feedback during simulation sessions	I give feedback during everyday work						Yes, I have a more visible position in the department
Male	Germany	Germany	Europe	over 20 years	Over 5	Senior specialist	General hospital	Yes (please refer to Q10)	Every day	over 16						Simulation courses			No			Perform work-based interactive teaching (operating room)			Teach informally, during every day work					Problem based learning	Teaching the skills	Giving feedback				No	Yes			I occasionally carry out assessment during the residency program (Direct Observation of Procedural Skills - DOPS)		I give feedback during everyday work							No, it is assumed as being a part of everyday work
Male	Georgia	Kazakhstan	Asia	5-10	5	Specialist	Specialized clinic	No (please refer to Q21)
Male	Germany	Germany	Europe	16-20	5	Senior specialist	General hospital	Yes (please refer to Q10)	Every day	6-10								PBL Tutor	No			Perform work-based interactive teaching (operating room)			Teach informally, during every day work				Interactive teaching	Problem based learning	Teaching the skills	Giving feedback	Organizing and leading the discussions			No	No			I occasionally carry out assessment during the residency program (Direct Observation of Procedural Skills - DOPS)		I give feedback during everyday work							No, it is assumed as being a part of everyday work
Female	Egypt	Saudi Arabia	Asia	over 20 years	Over 5	Teacher (in University)	Private hospital	Yes (please refer to Q10)
Female	Myanmar	Myanmar	Asia	5-10	5	Specialist	Academic hospital (Teaching or University related)	No (please refer to Q21)
Male	India	Canada	North America	11-15	3	Teacher (in University)	Academic hospital (Teaching or University related)	Yes (please refer to Q10)	Almost every day	6-10		Obligatory teaching courses for University teachers			Advanced Life Support (ALS), Basic Life Support (BLS) or other specific courses				No		I give lectures	Perform work-based interactive teaching (operating room)	Running clinical case discussions	Involved in simulation sessions	Teach informally, during every day work		Planning and preparation for teaching session	Using visual aids	Interactive teaching	Problem based learning	Teaching the skills	Giving feedback	Organizing and leading the discussions	Organizing specific sessions (journal clubs, interactive sessions, pro and con debate…)		Yes	Yes			I occasionally carry out assessment during the residency program (Direct Observation of Procedural Skills - DOPS)	I give feedback during simulation sessions	I give feedback during everyday work	I am involved in other forms of formative assessment (for example multisource feedback)			Yes, I am paid more	Yes, it is recognised for promotion in academia.
Male	Germany	Germany	Europe	over 20 years	5	Chief of Department	Academic hospital (Teaching or University related)	Yes (please refer to Q10)	Almost every day	over 16		Obligatory teaching courses for University teachers		Other short TTT courses	Advanced Life Support (ALS), Basic Life Support (BLS) or other specific courses				No		I give lectures	Perform work-based interactive teaching (operating room)	Running clinical case discussions	Involved in simulation sessions	Teach informally, during every day work		Planning and preparation for teaching session	Using visual aids	Interactive teaching	Problem based learning	Teaching the skills	Giving feedback	Organizing and leading the discussions			Yes	Yes	I am an examiner for the final exam	I am European Diploma in Anaesthesia and Intensive Care (EDAIC) part II examiner		I give feedback during simulation sessions	I give feedback during everyday work	I am involved in other forms of formative assessment (for example multisource feedback)				Yes, it is recognised for promotion in academia.
Male	Croatia	Germany	Europe	5-10	5	Specialist	Academic hospital (Teaching or University related)	No (please refer to Q21)
Male	Germany	Germany	Europe	16-20	Over 5	Specialist	Academic hospital (Teaching or University related)	Yes (please refer to Q10)	Almost every day	11-15		Obligatory teaching courses for University teachers		Other short TTT courses	Advanced Life Support (ALS), Basic Life Support (BLS) or other specific courses	Simulation courses			No		I give lectures	Perform work-based interactive teaching (operating room)	Running clinical case discussions	Involved in simulation sessions	Teach informally, during every day work		Planning and preparation for teaching session	Using visual aids	Interactive teaching	Problem based learning	Teaching the skills	Giving feedback	Organizing and leading the discussions	Organizing specific sessions (journal clubs, interactive sessions, pro and con debate…)		Yes	Yes			I occasionally carry out assessment during the residency program (Direct Observation of Procedural Skills - DOPS)	I give feedback during simulation sessions	I give feedback during everyday work						Yes, I have a more visible position in the department
Female	Romania	Germany	Europe	16-20	5	Specialist	Specialized clinic	Yes (please refer to Q10)	Less than once a week	11-15							None		No						Teach informally, during every day work						Teaching the skills	Giving feedback				No	No					I give feedback during everyday work							No, it is assumed as being a part of everyday work
Male	Germany	Germany	Europe	over 20 years	5	Chief of Department	General hospital	Yes (please refer to Q10)	When in the operating theater (always have an allocated resident)	over 16						Simulation courses			Yes, some elements, but not systematically		I give lectures	Perform work-based interactive teaching (operating room)	Running clinical case discussions		Teach informally, during every day work		Planning and preparation for teaching session			Problem based learning	Teaching the skills	Giving feedback	Organizing and leading the discussions			Yes	Yes				I give feedback during simulation sessions	I give feedback during everyday work							No, it is assumed as being a part of everyday work
Male	Germany	Germany	Europe	16-20	5	Senior resident	General hospital	Yes (please refer to Q10)	Every day	over 16						Simulation courses			No, but students are exposed to outcome based teaching						Teach informally, during every day work						Teaching the skills	Giving feedback				Yes	Yes					I give feedback during everyday work							No, it is assumed as being a part of everyday work
Male	Israel	Israel	Asia	16-20	5	Chief of Department	Academic hospital (Teaching or University related)	Yes (please refer to Q10)	Almost every day	over 16			ESAIC Teach the Teacher (TTT) courses		Advanced Life Support (ALS), Basic Life Support (BLS) or other specific courses				No		I give lectures		Running clinical case discussions	Involved in simulation sessions	Teach informally, during every day work		Planning and preparation for teaching session	Using visual aids	Interactive teaching	Problem based learning	Teaching the skills	Giving feedback	Organizing and leading the discussions	Organizing specific sessions (journal clubs, interactive sessions, pro and con debate…)		Yes	No	I am an examiner for the final exam			I give feedback during simulation sessions		I am involved in other forms of formative assessment (for example multisource feedback)				Yes, it is recognised for promotion in academia.	Yes, I have a more visible position in the department
Male	Germany	Germany	Europe	over 20 years	5	Chief of Department	Academic hospital (Teaching or University related)	Yes (please refer to Q10)	Almost every day	over 16		Obligatory teaching courses for University teachers		Other short TTT courses		Simulation courses			Yes		I give lectures	Perform work-based interactive teaching (operating room)	Running clinical case discussions		Teach informally, during every day work		Planning and preparation for teaching session	Using visual aids	Interactive teaching	Problem based learning	Teaching the skills	Giving feedback	Organizing and leading the discussions	Organizing specific sessions (journal clubs, interactive sessions, pro and con debate…)		Yes	Yes			I occasionally carry out assessment during the residency program (Direct Observation of Procedural Skills - DOPS)		I give feedback during everyday work	I am involved in other forms of formative assessment (for example multisource feedback)					Yes, I have a more visible position in the department
Male	Mexico	Mexico	North America	over 20 years	4	Senior specialist	Academic hospital (Teaching or University related)	Yes (please refer to Q10)	Almost every day	over 16					Advanced Life Support (ALS), Basic Life Support (BLS) or other specific courses	Simulation courses			Yes		I give lectures		Running clinical case discussions	Involved in simulation sessions	Teach informally, during every day work				Interactive teaching	Problem based learning	Teaching the skills	Giving feedback		Organizing specific sessions (journal clubs, interactive sessions, pro and con debate…)		Yes	Yes	I am an examiner for the final exam			I give feedback during simulation sessions	I give feedback during everyday work					Yes, it is recognised for promotion in academia.
Female	India	India	Asia	16-20	3	Teacher (in University)	Academic hospital (Teaching or University related)	Yes (please refer to Q10)	Almost every day	11-15	Master in Medical Education				Advanced Life Support (ALS), Basic Life Support (BLS) or other specific courses				No		I give lectures	Perform work-based interactive teaching (operating room)	Running clinical case discussions		Teach informally, during every day work		Planning and preparation for teaching session		Interactive teaching	Problem based learning	Teaching the skills	Giving feedback		Organizing specific sessions (journal clubs, interactive sessions, pro and con debate…)		Yes	Yes			I occasionally carry out assessment during the residency program (Direct Observation of Procedural Skills - DOPS)			I am involved in other forms of formative assessment (for example multisource feedback)						No, it is assumed as being a part of everyday work
Male	Chile	Chile	South America	over 20 years	3	Senior specialist	Private hospital	Yes (please refer to Q10)	Once a week	11-15							None		No		I give lectures	Perform work-based interactive teaching (operating room)			Teach informally, during every day work			Using visual aids		Problem based learning	Teaching the skills					No	No							I am not involved in any kind of assessment					No, it is assumed as being a part of everyday work
Female	Germany	Germany	Europe	11-15	5	Senior specialist	Academic hospital (Teaching or University related)	Yes (please refer to Q10)	Almost every day	over 16			ESAIC Teach the Teacher (TTT) courses			Simulation courses		Courses during PhD program	No			Perform work-based interactive teaching (operating room)	Running clinical case discussions		Teach informally, during every day work		Planning and preparation for teaching session	Using visual aids	Interactive teaching			Giving feedback	Organizing and leading the discussions			No	Yes					I give feedback during everyday work							No, it is assumed as being a part of everyday work
Male	Brazil	Brazil	South America	over 20 years	Less than 3	Specialist	Private hospital	No (please refer to Q21)
Female	Germany	Germany	Europe	over 20 years	5	Senior specialist	General hospital	Yes (please refer to Q10)	Every day	11-15					Advanced Life Support (ALS), Basic Life Support (BLS) or other specific courses	Simulation courses			No		I give lectures	Perform work-based interactive teaching (operating room)	Running clinical case discussions		Teach informally, during every day work		Planning and preparation for teaching session	Using visual aids		Problem based learning	Teaching the skills	Giving feedback	Organizing and leading the discussions	Organizing specific sessions (journal clubs, interactive sessions, pro and con debate…)		Yes	Yes					I give feedback during everyday work
Male	India	India	Asia	16-20	Over 5	Teacher (in University)	Academic hospital (Teaching or University related)	Yes (please refer to Q10)	When in the operating theater (always have an allocated resident)	11-15				Other short TTT courses	Advanced Life Support (ALS), Basic Life Support (BLS) or other specific courses	Simulation courses			No		I give lectures			Involved in simulation sessions	Teach informally, during every day work			Using visual aids	Interactive teaching		Teaching the skills					Yes	Yes				I give feedback during simulation sessions								No, it is assumed as being a part of everyday work
Female	Germany	Germany	Europe	11-15	Over 5	Senior specialist	Academic hospital (Teaching or University related)	Yes (please refer to Q10)	Less than once a week	11-15		Obligatory teaching courses for University teachers	ESAIC Teach the Teacher (TTT) courses		Advanced Life Support (ALS), Basic Life Support (BLS) or other specific courses	Simulation courses			Yes, some elements, but not systematically		I give lectures	Perform work-based interactive teaching (operating room)	Running clinical case discussions		Teach informally, during every day work			Using visual aids	Interactive teaching	Problem based learning	Teaching the skills	Giving feedback	Organizing and leading the discussions			No	Yes					I give feedback during everyday work							No, it is assumed as being a part of everyday work
Female	Egypt	Egypt	Africa	11-15	3	Lecturer	Academic hospital (Teaching or University related)	Yes (please refer to Q10)		11-15							None		No			Perform work-based interactive teaching (operating room)			Teach informally, during every day work				Interactive teaching			Giving feedback				No	No							I am not involved in any kind of assessment				Yes, I have a more visible position in the department
Male	Egypt	Germany	Europe	11-15	3	Specialist	Academic hospital (Teaching or University related)	No (please refer to Q21)
Female	Germany	Germany	Europe	11-15	5	Specialist	Academic hospital (Teaching or University related)	Yes (please refer to Q10)
Female	Germany	Germany	Europe	11-15	5	Senior specialist	Academic hospital (Teaching or University related)	Yes (please refer to Q10)	Almost every day	Less than 5							None		Yes, some elements, but not systematically		I give lectures	Perform work-based interactive teaching (operating room)			Teach informally, during every day work		Planning and preparation for teaching session		Interactive teaching	Problem based learning	Teaching the skills	Giving feedback		Organizing specific sessions (journal clubs, interactive sessions, pro and con debate…)		No	Yes					I give feedback during everyday work							No, it is assumed as being a part of everyday work
Male	Germany	Germany	Europe	over 20 years	Over 5	Chief of Department	Academic hospital (Teaching or University related)	Yes (please refer to Q10)	Every day	over 16		Obligatory teaching courses for University teachers			Advanced Life Support (ALS), Basic Life Support (BLS) or other specific courses	Simulation courses			Yes, some elements, but not systematically		I give lectures	Perform work-based interactive teaching (operating room)	Running clinical case discussions	Involved in simulation sessions	Teach informally, during every day work		Planning and preparation for teaching session	Using visual aids	Interactive teaching	Problem based learning		Giving feedback	Organizing and leading the discussions	Organizing specific sessions (journal clubs, interactive sessions, pro and con debate…)		Yes	Yes	I am an examiner for the final exam		I occasionally carry out assessment during the residency program (Direct Observation of Procedural Skills - DOPS)	I give feedback during simulation sessions		I am involved in other forms of formative assessment (for example multisource feedback)						No, it is assumed as being a part of everyday work
Male	Peru	Peru	South America	5-10	3	Specialist	General hospital	Yes (please refer to Q10)	Almost every day	Less than 5					Advanced Life Support (ALS), Basic Life Support (BLS) or other specific courses				Yes, some elements, but not systematically			Perform work-based interactive teaching (operating room)					Planning and preparation for teaching session		Interactive teaching	Problem based learning		Giving feedback				No	No					I give feedback during everyday work							No, it is assumed as being a part of everyday work
Female	Germany	Germany	Europe	5-10	Less than 3	Specialist	General hospital	Yes (please refer to Q10)	When in the operating theater (always have an allocated resident)	Less than 5					Advanced Life Support (ALS), Basic Life Support (BLS) or other specific courses	Simulation courses	None		No						Teach informally, during every day work					Problem based learning		Giving feedback				No	No					I give feedback during everyday work							No, it is assumed as being a part of everyday work
Male	Brazil	Brazil	South America	over 20 years	Less than 3	Chief of Department	General hospital	Yes (please refer to Q10)	Every day	over 16						Simulation courses			No		I give lectures	Perform work-based interactive teaching (operating room)	Running clinical case discussions		Teach informally, during every day work		Planning and preparation for teaching session	Using visual aids	Interactive teaching	Problem based learning	Teaching the skills	Giving feedback	Organizing and leading the discussions	Organizing specific sessions (journal clubs, interactive sessions, pro and con debate…)		Yes	Yes								The Brazilian Society of Anesthesiology is envolved in most of the assessment that are performed in th whole country simultaneously, four times a year.	Yes, I am paid more
Male	Germany	Germany	Europe	over 20 years	5	Chief of Department	Academic hospital (Teaching or University related)	Yes (please refer to Q10)	Almost every day	over 16		Obligatory teaching courses for University teachers		Other short TTT courses	Advanced Life Support (ALS), Basic Life Support (BLS) or other specific courses	Simulation courses			Yes, some elements, but not systematically		I give lectures	Perform work-based interactive teaching (operating room)			Teach informally, during every day work		Planning and preparation for teaching session	Using visual aids	Interactive teaching	Problem based learning	Teaching the skills	Giving feedback	Organizing and leading the discussions	Organizing specific sessions (journal clubs, interactive sessions, pro and con debate…)		Yes	No	I am an examiner for the final exam	I am European Diploma in Anaesthesia and Intensive Care (EDAIC) part II examiner			I give feedback during everyday work							No, it is assumed as being a part of everyday work
Female	India	United Arab Emirates	Asia	16-20	3	Specialist	Academic hospital (Teaching or University related)	Yes (please refer to Q10)	Less than once a week	11-15			ESAIC Teach the Teacher (TTT) courses						No			Perform work-based interactive teaching (operating room)							Interactive teaching							No	No							I am not involved in any kind of assessment					No, it is assumed as being a part of everyday work
Male	Jordan	Qatar	Asia	5-10	4	Specialist	Private hospital	Yes (please refer to Q10)	Almost every day	Less than 5					Advanced Life Support (ALS), Basic Life Support (BLS) or other specific courses				No		I give lectures	Perform work-based interactive teaching (operating room)			Teach informally, during every day work		Planning and preparation for teaching session	Using visual aids	Interactive teaching		Teaching the skills					No	Yes	I am an examiner for the final exam				I give feedback during everyday work	I am involved in other forms of formative assessment (for example multisource feedback)
Female	Ecuador	Ecuador	South America	5-10	4	Specialist	Academic hospital (Teaching or University related)	Yes (please refer to Q10)
Male	Germany	Germany	Europe	over 20 years	5	Chief of Department	Academic hospital (Teaching or University related)	Yes (please refer to Q10)	Every day	over 16		Obligatory teaching courses for University teachers		Other short TTT courses		Simulation courses			No		I give lectures	Perform work-based interactive teaching (operating room)	Running clinical case discussions		Teach informally, during every day work		Planning and preparation for teaching session	Using visual aids	Interactive teaching	Problem based learning	Teaching the skills	Giving feedback		Organizing specific sessions (journal clubs, interactive sessions, pro and con debate…)		Yes	Yes	I am an examiner for the final exam		I occasionally carry out assessment during the residency program (Direct Observation of Procedural Skills - DOPS)	I give feedback during simulation sessions	I give feedback during everyday work	I am involved in other forms of formative assessment (for example multisource feedback)				Yes, it is recognised for promotion in academia.	Yes, I have a more visible position in the department	No, it is assumed as being a part of everyday work
Female	Egypt	Egypt	Africa	over 20 years	Over 5	Lecturer	Academic hospital (Teaching or University related)	Yes (please refer to Q10)	Every day	over 16		Obligatory teaching courses for University teachers							Yes			Perform work-based interactive teaching (operating room)							Interactive teaching		Teaching the skills		Organizing and leading the discussions			No	No	I am an examiner for the final exam											No, it is assumed as being a part of everyday work
Female	Germany	Germany	Europe	11-15	5	Senior specialist	General hospital	Yes (please refer to Q10)	Almost every day	over 16					Advanced Life Support (ALS), Basic Life Support (BLS) or other specific courses	Simulation courses		as I have a PhD I regularly teach medical students at university	No		I give lectures				Teach informally, during every day work	development of structured teaching and evaluation programs at our hospital	Planning and preparation for teaching session		Interactive teaching	Problem based learning	Teaching the skills	Giving feedback				Yes	No	I am an examiner for the final exam		I occasionally carry out assessment during the residency program (Direct Observation of Procedural Skills - DOPS)		I give feedback during everyday work						Yes, I have a more visible position in the department
Male	Germany	Germany	Europe	over 20 years	Over 5	Senior specialist	Academic hospital (Teaching or University related)	Yes (please refer to Q10)	Almost every day	over 16				Other short TTT courses	Advanced Life Support (ALS), Basic Life Support (BLS) or other specific courses	Simulation courses		I teach TTT	Yes, some elements, but not systematically		I give lectures	Perform work-based interactive teaching (operating room)	Running clinical case discussions	Involved in simulation sessions	Teach informally, during every day work		Planning and preparation for teaching session	Using visual aids	Interactive teaching	Problem based learning	Teaching the skills	Giving feedback	Organizing and leading the discussions	Organizing specific sessions (journal clubs, interactive sessions, pro and con debate…)	Video debriefing	Yes	Yes				I give feedback during simulation sessions	I give feedback during everyday work	I am involved in other forms of formative assessment (for example multisource feedback)						No, it is assumed as being a part of everyday work
Female	Netherlands	Germany	Europe	11-15	5	Senior resident	General hospital	Yes (please refer to Q10)	When in the operating theater (always have an allocated resident)	6-10							None		No		I give lectures	Perform work-based interactive teaching (operating room)	Running clinical case discussions	Involved in simulation sessions	Teach informally, during every day work		Planning and preparation for teaching session	Using visual aids	Interactive teaching	Problem based learning		Giving feedback				No	Yes				I give feedback during simulation sessions	I give feedback during everyday work							No, it is assumed as being a part of everyday work
Male	Germany	Germany	Europe	over 20 years	Over 5	Chief of Department	Academic hospital (Teaching or University related)	Yes (please refer to Q10)
Male	Colombia	Colombia	South America	over 20 years	3	Chief of Department	Private hospital	Yes (please refer to Q10)	Once a week	over 16				Other short TTT courses		Simulation courses			No		I give lectures	Perform work-based interactive teaching (operating room)	Running clinical case discussions	Involved in simulation sessions	Teach informally, during every day work		Planning and preparation for teaching session	Using visual aids	Interactive teaching	Problem based learning	Teaching the skills	Giving feedback	Organizing and leading the discussions	Organizing specific sessions (journal clubs, interactive sessions, pro and con debate…)		Yes	No				I give feedback during simulation sessions		I am involved in other forms of formative assessment (for example multisource feedback)						No, it is assumed as being a part of everyday work
Male	Germany	Germany	Europe	16-20	5	Senior specialist	Academic hospital (Teaching or University related)	Yes (please refer to Q10)	Every day	11-15				Other short TTT courses	Advanced Life Support (ALS), Basic Life Support (BLS) or other specific courses	Simulation courses			Yes, some elements, but not systematically		I give lectures	Perform work-based interactive teaching (operating room)		Involved in simulation sessions			Planning and preparation for teaching session		Interactive teaching	Problem based learning	Teaching the skills	Giving feedback	Organizing and leading the discussions			No	Yes					I give feedback during everyday work							No, it is assumed as being a part of everyday work
Male	Germany	Germany	Europe	5-10	5	Trainee	Academic hospital (Teaching or University related)	No (please refer to Q21)
Female	United States of America	United States of America	North America	over 20 years	4	Specialist	Private hospital	No (please refer to Q21)
Female	Germany	Germany	Europe	5-10	Less than 3	Specialist	Academic hospital (Teaching or University related)	Yes (please refer to Q10)
Female	Germany	Germany	Europe	5-10	5	Specialist	Academic hospital (Teaching or University related)	Yes (please refer to Q10)	Once a week	6-10				Other short TTT courses	Advanced Life Support (ALS), Basic Life Support (BLS) or other specific courses	Simulation courses			No		I give lectures		Running clinical case discussions	Involved in simulation sessions	Teach informally, during every day work		Planning and preparation for teaching session	Using visual aids	Interactive teaching	Problem based learning		Giving feedback	Organizing and leading the discussions	Organizing specific sessions (journal clubs, interactive sessions, pro and con debate…)		Yes	No	I am an examiner for the final exam			I give feedback during simulation sessions	I give feedback during everyday work					Yes, it is recognised for promotion in academia.
Female	Romania	Germany	Europe	over 20 years	5	Senior specialist	General hospital	Yes (please refer to Q10)	Every day	11-15					Advanced Life Support (ALS), Basic Life Support (BLS) or other specific courses			Newborn Life Support Trainer	No			Perform work-based interactive teaching (operating room)			Teach informally, during every day work	newborn life support scenario training		Using visual aids	Interactive teaching	Problem based learning	Teaching the skills	Giving feedback				Yes	Yes					I give feedback during everyday work
Male	Germany	Germany	Europe	5-10	5	Senior resident	Academic hospital (Teaching or University related)	Yes (please refer to Q10)	Every day	Less than 5	Master in Medical Education				Advanced Life Support (ALS), Basic Life Support (BLS) or other specific courses	Simulation courses			No			Perform work-based interactive teaching (operating room)		Involved in simulation sessions	Teach informally, during every day work		Planning and preparation for teaching session				Teaching the skills	Giving feedback				No	Yes				I give feedback during simulation sessions	I give feedback during everyday work							No, it is assumed as being a part of everyday work
Male	Libya	Germany	Europe	5-10	Over 5	Specialist	General hospital	No (please refer to Q21)
Female	Latvia	Germany	Europe	5-10	Less than 3	Specialist	Academic hospital (Teaching or University related)	Yes (please refer to Q10)	Every day	Less than 5					Advanced Life Support (ALS), Basic Life Support (BLS) or other specific courses	Simulation courses			No		I give lectures	Perform work-based interactive teaching (operating room)			Teach informally, during every day work		Planning and preparation for teaching session	Using visual aids		Problem based learning	Teaching the skills	Giving feedback				No	Yes					I give feedback during everyday work	I am involved in other forms of formative assessment (for example multisource feedback)						No, it is assumed as being a part of everyday work
Female	India	India	Asia	5-10	4	Senior resident	Private hospital	Yes (please refer to Q10)	Once a week	Less than 5							None		No			Perform work-based interactive teaching (operating room)					Planning and preparation for teaching session	Using visual aids	Interactive teaching	Problem based learning		Giving feedback		Organizing specific sessions (journal clubs, interactive sessions, pro and con debate…)		No	Yes							I am not involved in any kind of assessment					No, it is assumed as being a part of everyday work
Male	Germany	Germany	Europe	over 20 years	5	Senior specialist	Academic hospital (Teaching or University related)	Yes (please refer to Q10)	Every day	over 16							None		No			Perform work-based interactive teaching (operating room)	Running clinical case discussions		Teach informally, during every day work		Planning and preparation for teaching session			Problem based learning	Teaching the skills	Giving feedback				No	No							I am not involved in any kind of assessment
Male	Japan	Japan	Asia	16-20	Over 5	Chief of Department	General hospital	Yes (please refer to Q10)	Every day	Less than 5	Master in Medical Education	Obligatory teaching courses for University teachers			Advanced Life Support (ALS), Basic Life Support (BLS) or other specific courses				No		I give lectures	Perform work-based interactive teaching (operating room)	Running clinical case discussions	Involved in simulation sessions	Teach informally, during every day work		Planning and preparation for teaching session	Using visual aids	Interactive teaching	Problem based learning	Teaching the skills	Giving feedback	Organizing and leading the discussions	Organizing specific sessions (journal clubs, interactive sessions, pro and con debate…)		No	No							I am not involved in any kind of assessment					No, it is assumed as being a part of everyday work
Male	Egypt	Egypt	Africa	16-20	Less than 3	Senior specialist	Academic hospital (Teaching or University related)	Yes (please refer to Q10)	When in the operating theater (always have an allocated resident)	6-10				Other short TTT courses	Advanced Life Support (ALS), Basic Life Support (BLS) or other specific courses	Simulation courses			No		I give lectures	Perform work-based interactive teaching (operating room)	Running clinical case discussions	Involved in simulation sessions	Teach informally, during every day work			Using visual aids	Interactive teaching			Giving feedback				Yes	No	I am an examiner for the final exam		I occasionally carry out assessment during the residency program (Direct Observation of Procedural Skills - DOPS)	I give feedback during simulation sessions								No, it is assumed as being a part of everyday work
Male	Germany	Germany	Europe	16-20	5	Senior specialist	Specialized clinic	Yes (please refer to Q10)	Every day	11-15		Obligatory teaching courses for University teachers	ESAIC Teach the Teacher (TTT) courses			Simulation courses			No		I give lectures	Perform work-based interactive teaching (operating room)	Running clinical case discussions		Teach informally, during every day work	Journalclub online	Planning and preparation for teaching session	Using visual aids	Interactive teaching	Problem based learning	Teaching the skills	Giving feedback	Organizing and leading the discussions	Organizing specific sessions (journal clubs, interactive sessions, pro and con debate…)		Yes	Yes		I am European Diploma in Anaesthesia and Intensive Care (EDAIC) part II examiner		I give feedback during simulation sessions	I give feedback during everyday work	I am involved in other forms of formative assessment (for example multisource feedback)					Yes, I have a more visible position in the department
Female	Romania	Germany	Europe	11-15	5	Other	General hospital	No (please refer to Q21)
Male	Brazil	Brazil	South America	over 20 years	3	Teacher (in University)	Academic hospital (Teaching or University related)	Yes (please refer to Q10)	Once a week	over 16	Master in Medical Education			Other short TTT courses	Advanced Life Support (ALS), Basic Life Support (BLS) or other specific courses	Simulation courses			Yes, some elements, but not systematically		I give lectures						Planning and preparation for teaching session	Using visual aids	Interactive teaching	Problem based learning			Organizing and leading the discussions	Organizing specific sessions (journal clubs, interactive sessions, pro and con debate…)		Yes	Yes			I occasionally carry out assessment during the residency program (Direct Observation of Procedural Skills - DOPS)	I give feedback during simulation sessions								No, it is assumed as being a part of everyday work
Male	Venezuela (Bolivarian Republic of)	United States of America	North America	over 20 years	4	Chief of Department	Private hospital	Yes (please refer to Q10)	Once a week	Less than 5					Advanced Life Support (ALS), Basic Life Support (BLS) or other specific courses				Yes, some elements, but not systematically		I give lectures		Running clinical case discussions				Planning and preparation for teaching session	Using visual aids	Interactive teaching	Problem based learning		Giving feedback	Organizing and leading the discussions	Organizing specific sessions (journal clubs, interactive sessions, pro and con debate…)		No	Yes						I am involved in other forms of formative assessment (for example multisource feedback)						No, it is assumed as being a part of everyday work
Male	Germany	Germany	Europe	16-20	5	Senior specialist	Specialized clinic	Yes (please refer to Q10)	When in the operating theater (always have an allocated resident)	Less than 5							None		Other (please specify)	I am not sure	I give lectures	Perform work-based interactive teaching (operating room)					Planning and preparation for teaching session	Using visual aids						Organizing specific sessions (journal clubs, interactive sessions, pro and con debate…)		Yes	Yes					I give feedback during everyday work						Yes, I have a more visible position in the department
Male	Belgium	Germany	Europe	11-15	Over 5	Specialist	General hospital	Yes (please refer to Q10)	Almost every day	Less than 5				Other short TTT courses		Simulation courses			No			Perform work-based interactive teaching (operating room)			Teach informally, during every day work		Planning and preparation for teaching session	Using visual aids		Problem based learning		Giving feedback				Yes	Yes					I give feedback during everyday work						Yes, I have a more visible position in the department
Male	Pakistan	Pakistan	Asia	5-10	5	Senior resident	Academic hospital (Teaching or University related)	Yes (please refer to Q10)	Almost every day	Less than 5					Advanced Life Support (ALS), Basic Life Support (BLS) or other specific courses	Simulation courses			No		I give lectures	Perform work-based interactive teaching (operating room)	Running clinical case discussions	Involved in simulation sessions			Planning and preparation for teaching session		Interactive teaching	Problem based learning	Teaching the skills	Giving feedback	Organizing and leading the discussions	Organizing specific sessions (journal clubs, interactive sessions, pro and con debate…)		Yes	No			I occasionally carry out assessment during the residency program (Direct Observation of Procedural Skills - DOPS)	I give feedback during simulation sessions		I am involved in other forms of formative assessment (for example multisource feedback)					Yes, I have a more visible position in the department	No, it is assumed as being a part of everyday work
Male	Germany	Germany	Europe	16-20	5	Specialist	Academic hospital (Teaching or University related)	Yes (please refer to Q10)	Almost every day	6-10				Other short TTT courses	Advanced Life Support (ALS), Basic Life Support (BLS) or other specific courses	Simulation courses			No			Perform work-based interactive teaching (operating room)	Running clinical case discussions	Involved in simulation sessions	Teach informally, during every day work					Problem based learning	Teaching the skills	Giving feedback				Yes	Yes				I give feedback during simulation sessions	I give feedback during everyday work				Yes, I am paid more
Male	Czech Republic	Germany	Europe	11-15	5	Senior specialist	Academic hospital (Teaching or University related)	Yes (please refer to Q10)	Every day	Less than 5							None		Yes			Perform work-based interactive teaching (operating room)	Running clinical case discussions							Problem based learning	Teaching the skills	Giving feedback				No	No					I give feedback during everyday work							No, it is assumed as being a part of everyday work
Female	Germany	Germany	Europe	over 20 years	5	Teacher (in University)	Academic hospital (Teaching or University related)	Yes (please refer to Q10)	Almost every day	11-15		Obligatory teaching courses for University teachers		Other short TTT courses		Simulation courses			Yes, some elements, but not systematically		I give lectures	Perform work-based interactive teaching (operating room)		Involved in simulation sessions	Teach informally, during every day work		Planning and preparation for teaching session	Using visual aids	Interactive teaching	Problem based learning	Teaching the skills	Giving feedback		Organizing specific sessions (journal clubs, interactive sessions, pro and con debate…)		Yes	Yes			I occasionally carry out assessment during the residency program (Direct Observation of Procedural Skills - DOPS)	I give feedback during simulation sessions	I give feedback during everyday work							No, it is assumed as being a part of everyday work
Male	Germany	Germany	Europe	11-15	5	Senior specialist	General hospital	Yes (please refer to Q10)	Every day	6-10							None		No			Perform work-based interactive teaching (operating room)	Running clinical case discussions		Teach informally, during every day work					Problem based learning	Teaching the skills	Giving feedback				No	No					I give feedback during everyday work							No, it is assumed as being a part of everyday work
Female				over 20 years	4	Specialist	Academic hospital (Teaching or University related)	Yes (please refer to Q10)
Female	Egypt	Egypt	Africa	16-20	4	Specialist	Academic hospital (Teaching or University related)	Yes (please refer to Q10)	When in the operating theater (always have an allocated resident)	Less than 5				Other short TTT courses					No						Teach informally, during every day work					Problem based learning	Teaching the skills					No	No						I am involved in other forms of formative assessment (for example multisource feedback)
Male	Greece	Greece	Europe	11-15	5	Senior specialist	Academic hospital (Teaching or University related)	Yes (please refer to Q10)	Every day	6-10			ESAIC Teach the Teacher (TTT) courses		Advanced Life Support (ALS), Basic Life Support (BLS) or other specific courses	Simulation courses			No		I give lectures	Perform work-based interactive teaching (operating room)	Running clinical case discussions	Involved in simulation sessions	Teach informally, during every day work		Planning and preparation for teaching session	Using visual aids	Interactive teaching	Problem based learning	Teaching the skills	Giving feedback	Organizing and leading the discussions	Organizing specific sessions (journal clubs, interactive sessions, pro and con debate…)		No	Yes		I am European Diploma in Anaesthesia and Intensive Care (EDAIC) part II examiner		I give feedback during simulation sessions	I give feedback during everyday work							No, it is assumed as being a part of everyday work
Female	Greece	Greece	Europe	5-10	5	Senior resident	Academic hospital (Teaching or University related)	No (please refer to Q21)
Male	Greece	Greece	Europe	11-15	Over 5	Specialist	General hospital	No (please refer to Q21)
Female	Greece	Greece	Europe	11-15	5	Teacher (in University)	Academic hospital (Teaching or University related)	Yes (please refer to Q10)
Female	Greece	Greece	Europe	11-15	5	Specialist	Specialized clinic	Yes (please refer to Q10)
Female	Greece	Greece	Europe	5-10	5	Senior resident	General hospital	No (please refer to Q21)
Female	Greece	Greece	Europe	over 20 years	5	Chief of Department	Academic hospital (Teaching or University related)	Yes (please refer to Q10)	Almost every day	over 16			ESAIC Teach the Teacher (TTT) courses		Advanced Life Support (ALS), Basic Life Support (BLS) or other specific courses	Simulation courses			No		I give lectures	Perform work-based interactive teaching (operating room)		Involved in simulation sessions	Teach informally, during every day work		Planning and preparation for teaching session	Using visual aids	Interactive teaching	Problem based learning	Teaching the skills	Giving feedback	Organizing and leading the discussions	Organizing specific sessions (journal clubs, interactive sessions, pro and con debate…)		Yes	No		I am European Diploma in Anaesthesia and Intensive Care (EDAIC) part II examiner		I give feedback during simulation sessions	I give feedback during everyday work						Yes, I have a more visible position in the department
Female	Greece	Greece	Europe	16-20	5	Senior specialist	General hospital	No (please refer to Q21)
Male	Mexico	Mexico	North America	over 20 years	5	Teacher (in University)	Academic hospital (Teaching or University related)	Yes (please refer to Q10)
Male	Greece	Greece	Europe	11-15	5	Senior specialist	General hospital	Yes (please refer to Q10)	Less than once a week	6-10			ESAIC Teach the Teacher (TTT) courses	Other short TTT courses	Advanced Life Support (ALS), Basic Life Support (BLS) or other specific courses	Simulation courses		MIni Fellowship in Medical Simulation University of Toledo, Ohio, USA	No		I give lectures	Perform work-based interactive teaching (operating room)	Running clinical case discussions		Teach informally, during every day work		Planning and preparation for teaching session	Using visual aids	Interactive teaching	Problem based learning	Teaching the skills	Giving feedback	Organizing and leading the discussions			Yes	No				I give feedback during simulation sessions	I give feedback during everyday work							No, it is assumed as being a part of everyday work
Female	Greece	Greece	Europe	over 20 years	Over 5	Senior specialist	Academic hospital (Teaching or University related)	No (please refer to Q21)
Female	Greece	Greece	Europe	over 20 years	Over 5	Specialist	General hospital	Yes (please refer to Q10)	Almost every day	11-15			ESAIC Teach the Teacher (TTT) courses						No		I give lectures	Perform work-based interactive teaching (operating room)	Running clinical case discussions		Teach informally, during every day work				Interactive teaching	Problem based learning	Teaching the skills	Giving feedback	Organizing and leading the discussions	Organizing specific sessions (journal clubs, interactive sessions, pro and con debate…)		No	No							I am not involved in any kind of assessment
Male	Egypt	Egypt	Africa	11-15	5	Chief of Department	General hospital	Yes (please refer to Q10)	When in the operating theater (always have an allocated resident)	6-10	Master in Medical Education	Obligatory teaching courses for University teachers		Other short TTT courses	Advanced Life Support (ALS), Basic Life Support (BLS) or other specific courses			T2T	No				Running clinical case discussions		Teach informally, during every day work			Using visual aids	Interactive teaching			Giving feedback				Yes	Yes							I am not involved in any kind of assessment					No, it is assumed as being a part of everyday work
Female	Greece	Greece	Europe	5-10	5	Specialist	General hospital	Yes (please refer to Q10)	Almost every day	Less than 5					Advanced Life Support (ALS), Basic Life Support (BLS) or other specific courses				No		I give lectures	Perform work-based interactive teaching (operating room)			Teach informally, during every day work		Planning and preparation for teaching session			Problem based learning	Teaching the skills					No	Yes					I give feedback during everyday work							No, it is assumed as being a part of everyday work
Male	Greece	Greece	Europe	11-15	5	Specialist	General hospital	No (please refer to Q21)
Male	Egypt	Oman	Asia	11-15	3	Senior resident	General hospital	Yes (please refer to Q10)	Once a week	11-15				Other short TTT courses	Advanced Life Support (ALS), Basic Life Support (BLS) or other specific courses				No			Perform work-based interactive teaching (operating room)					Planning and preparation for teaching session		Interactive teaching		Teaching the skills					Yes	Yes					I give feedback during everyday work
Female	Greece	Greece	Europe	over 20 years	5	Senior specialist	General hospital	Yes (please refer to Q10)	Every day	over 16				Other short TTT courses	Advanced Life Support (ALS), Basic Life Support (BLS) or other specific courses	Simulation courses			Yes, some elements, but not systematically		I give lectures	Perform work-based interactive teaching (operating room)	Running clinical case discussions	Involved in simulation sessions			Planning and preparation for teaching session	Using visual aids	Interactive teaching	Problem based learning	Teaching the skills	Giving feedback	Organizing and leading the discussions	Organizing specific sessions (journal clubs, interactive sessions, pro and con debate…)		Yes	Yes				I give feedback during simulation sessions	I give feedback during everyday work
Male	Greece	Greece	Europe	16-20	5	Specialist	General hospital	No (please refer to Q21)
Male	Libya	Qatar	Asia	11-15	5	Specialist	Academic hospital (Teaching or University related)	Yes (please refer to Q10)	Almost every day	Less than 5					Advanced Life Support (ALS), Basic Life Support (BLS) or other specific courses				Yes, some elements, but not systematically			Perform work-based interactive teaching (operating room)	Running clinical case discussions		Teach informally, during every day work				Interactive teaching	Problem based learning			Organizing and leading the discussions	Organizing specific sessions (journal clubs, interactive sessions, pro and con debate…)		No	No			I occasionally carry out assessment during the residency program (Direct Observation of Procedural Skills - DOPS)			I am involved in other forms of formative assessment (for example multisource feedback)						No, it is assumed as being a part of everyday work
Female	Greece	Greece	Europe	over 20 years	5	Chief of Department	General hospital	Yes (please refer to Q10)	Almost every day	over 16		Obligatory teaching courses for University teachers			Advanced Life Support (ALS), Basic Life Support (BLS) or other specific courses	Simulation courses			Yes			Perform work-based interactive teaching (operating room)		Involved in simulation sessions				Using visual aids	Interactive teaching	Problem based learning		Giving feedback	Organizing and leading the discussions	Organizing specific sessions (journal clubs, interactive sessions, pro and con debate…)		Yes	Yes	I am an examiner for the final exam			I give feedback during simulation sessions	I give feedback during everyday work							No, it is assumed as being a part of everyday work
Female	India	India	Asia	5-10	3	Specialist	Academic hospital (Teaching or University related)	Yes (please refer to Q10)	Every day	Less than 5							None		No		I give lectures	Perform work-based interactive teaching (operating room)	Running clinical case discussions		Teach informally, during every day work		Planning and preparation for teaching session	Using visual aids	Interactive teaching	Problem based learning	Teaching the skills	Giving feedback	Organizing and leading the discussions	Organizing specific sessions (journal clubs, interactive sessions, pro and con debate…)		No	Yes					I give feedback during everyday work	I am involved in other forms of formative assessment (for example multisource feedback)				Yes, it is recognised for promotion in academia.
Female	Greece	Greece	Europe	16-20	5	Specialist	Academic hospital (Teaching or University related)	Yes (please refer to Q10)	Almost every day	6-10					Advanced Life Support (ALS), Basic Life Support (BLS) or other specific courses	Simulation courses		PhD	Yes, some elements, but not systematically			Perform work-based interactive teaching (operating room)	Running clinical case discussions		Teach informally, during every day work	Quality Assurance (QA) discussions	Planning and preparation for teaching session					Giving feedback	Organizing and leading the discussions			Yes	Yes					I give feedback during everyday work
Female	Turkey	Qatar	Asia	11-15	Over 5	Senior specialist	Academic hospital (Teaching or University related)	Yes (please refer to Q10)	When in the operating theater (always have an allocated resident)	over 16							None		Yes		I give lectures	Perform work-based interactive teaching (operating room)	Running clinical case discussions		Teach informally, during every day work		Planning and preparation for teaching session	Using visual aids	Interactive teaching	Problem based learning	Teaching the skills	Giving feedback	Organizing and leading the discussions			Yes	No	I am an examiner for the final exam				I give feedback during everyday work				Yes, I am paid more	Yes, it is recognised for promotion in academia.	Yes, I have a more visible position in the department
Female	India	India	Asia	5-10	3	Senior resident	Private hospital	Yes (please refer to Q10)	Once a week	Less than 5							None		No		I give lectures							Using visual aids	Interactive teaching				Organizing and leading the discussions	Organizing specific sessions (journal clubs, interactive sessions, pro and con debate…)		No	Yes							I am not involved in any kind of assessment
Male	Egypt	Saudi Arabia	Asia	16-20	3	Lecturer	Academic hospital (Teaching or University related)	Yes (please refer to Q10)	Every day	over 16		Obligatory teaching courses for University teachers							No		I give lectures	Perform work-based interactive teaching (operating room)	Running clinical case discussions		Teach informally, during every day work		Planning and preparation for teaching session	Using visual aids	Interactive teaching	Problem based learning	Teaching the skills	Giving feedback				Yes	Yes	I am an examiner for the final exam		I occasionally carry out assessment during the residency program (Direct Observation of Procedural Skills - DOPS)			I am involved in other forms of formative assessment (for example multisource feedback)				Yes, it is recognised for promotion in academia.		No, it is assumed as being a part of everyday work
Female	Philippines	Philippines	Asia	over 20 years	3	Senior specialist	General hospital	Yes (please refer to Q10)	Once a week	over 16				Other short TTT courses	Advanced Life Support (ALS), Basic Life Support (BLS) or other specific courses	Simulation courses			Yes, some elements, but not systematically		I give lectures	Perform work-based interactive teaching (operating room)	Running clinical case discussions	Involved in simulation sessions	Teach informally, during every day work		Planning and preparation for teaching session	Using visual aids	Interactive teaching	Problem based learning	Teaching the skills	Giving feedback	Organizing and leading the discussions	Organizing specific sessions (journal clubs, interactive sessions, pro and con debate…)		Yes	Yes			I occasionally carry out assessment during the residency program (Direct Observation of Procedural Skills - DOPS)	I give feedback during simulation sessions	I give feedback during everyday work	I am involved in other forms of formative assessment (for example multisource feedback)					Yes, I have a more visible position in the department
Male	Greece	Greece	Europe	over 20 years	5	Senior specialist	Academic hospital (Teaching or University related)	Yes (please refer to Q10)	Every day	11-15					Advanced Life Support (ALS), Basic Life Support (BLS) or other specific courses				No		I give lectures	Perform work-based interactive teaching (operating room)		Involved in simulation sessions	Teach informally, during every day work		Planning and preparation for teaching session	Using visual aids	Interactive teaching			Giving feedback	Organizing and leading the discussions			Yes	Yes			I occasionally carry out assessment during the residency program (Direct Observation of Procedural Skills - DOPS)									No, it is assumed as being a part of everyday work
Male	Saudi Arabia	Saudi Arabia	Asia	over 20 years	Over 5	Teacher (in University)	Academic hospital (Teaching or University related)	Yes (please refer to Q10)	Almost every day	over 16		Obligatory teaching courses for University teachers			Advanced Life Support (ALS), Basic Life Support (BLS) or other specific courses	Simulation courses			No			Perform work-based interactive teaching (operating room)	Running clinical case discussions		Teach informally, during every day work		Planning and preparation for teaching session	Using visual aids	Interactive teaching	Problem based learning	Teaching the skills	Giving feedback	Organizing and leading the discussions	Organizing specific sessions (journal clubs, interactive sessions, pro and con debate…)		No	Yes	I am an examiner for the final exam		I occasionally carry out assessment during the residency program (Direct Observation of Procedural Skills - DOPS)	I give feedback during simulation sessions	I give feedback during everyday work							No, it is assumed as being a part of everyday work
Female	Greece	Greece	Europe	5-10	5	Specialist	Academic hospital (Teaching or University related)	Yes (please refer to Q10)	Less than once a week	Less than 5					Advanced Life Support (ALS), Basic Life Support (BLS) or other specific courses	Simulation courses			No		I give lectures	Perform work-based interactive teaching (operating room)	Running clinical case discussions	Involved in simulation sessions	Teach informally, during every day work		Planning and preparation for teaching session				Teaching the skills	Giving feedback		Organizing specific sessions (journal clubs, interactive sessions, pro and con debate…)		Yes	No				I give feedback during simulation sessions	I give feedback during everyday work
Female	Greece	Greece	Europe	over 20 years	Over 5	Specialist	Specialized clinic	Yes (please refer to Q10)	Every day	over 16					Advanced Life Support (ALS), Basic Life Support (BLS) or other specific courses				No			Perform work-based interactive teaching (operating room)			Teach informally, during every day work				Interactive teaching							No	No					I give feedback during everyday work							No, it is assumed as being a part of everyday work
Female	Greece	Greece	Europe	over 20 years	5	Chief of Department	Specialized clinic	Yes (please refer to Q10)	Almost every day	over 16				Other short TTT courses		Simulation courses			No		I give lectures	Perform work-based interactive teaching (operating room)	Running clinical case discussions		Teach informally, during every day work		Planning and preparation for teaching session	Using visual aids	Interactive teaching	Problem based learning	Teaching the skills			Organizing specific sessions (journal clubs, interactive sessions, pro and con debate…)		Yes	Yes	I am an examiner for the final exam		I occasionally carry out assessment during the residency program (Direct Observation of Procedural Skills - DOPS)			I am involved in other forms of formative assessment (for example multisource feedback)						No, it is assumed as being a part of everyday work
Female	India	India	Asia	5-10	3	Specialist	Academic hospital (Teaching or University related)	Yes (please refer to Q10)	Less than once a week	Less than 5		Obligatory teaching courses for University teachers			Advanced Life Support (ALS), Basic Life Support (BLS) or other specific courses				Yes		I give lectures	Perform work-based interactive teaching (operating room)	Running clinical case discussions	Involved in simulation sessions	Teach informally, during every day work		Planning and preparation for teaching session	Using visual aids	Interactive teaching	Problem based learning	Teaching the skills			Organizing specific sessions (journal clubs, interactive sessions, pro and con debate…)		Yes	Yes				I give feedback during simulation sessions	I give feedback during everyday work	I am involved in other forms of formative assessment (for example multisource feedback)						No, it is assumed as being a part of everyday work
Male	Greece	Greece	Europe	11-15	5	Senior specialist	General hospital	No (please refer to Q21)
Male	Togo	Togo	Africa	5-10	Less than 3	Senior resident	Academic hospital (Teaching or University related)	Yes (please refer to Q10)	Every day	Less than 5							None		No					Involved in simulation sessions			Planning and preparation for teaching session									No	Yes	I am an examiner for the final exam
Female	Greece	Greece	Europe	over 20 years	5	Senior specialist	Specialized clinic	Yes (please refer to Q10)	When in the operating theater (always have an allocated resident)	over 16							None		Yes, some elements, but not systematically		I give lectures		Running clinical case discussions	Involved in simulation sessions				Using visual aids	Interactive teaching				Organizing and leading the discussions			Yes	Yes		I am European Diploma in Anaesthesia and Intensive Care (EDAIC) part II examiner		I give feedback during simulation sessions	I give feedback during everyday work							No, it is assumed as being a part of everyday work
Female	Greece	Greece	Europe	11-15	5	Specialist	Academic hospital (Teaching or University related)	Yes (please refer to Q10)	Every day	6-10			ESAIC Teach the Teacher (TTT) courses	Other short TTT courses	Advanced Life Support (ALS), Basic Life Support (BLS) or other specific courses			PhD	Yes, some elements, but not systematically		I give lectures	Perform work-based interactive teaching (operating room)	Running clinical case discussions		Teach informally, during every day work	ATLS instructor	Planning and preparation for teaching session	Using visual aids	Interactive teaching		Teaching the skills	Giving feedback	Organizing and leading the discussions			Yes	Yes			I occasionally carry out assessment during the residency program (Direct Observation of Procedural Skills - DOPS)		I give feedback during everyday work							No, it is assumed as being a part of everyday work
Male	India	United Arab Emirates	Asia	5-10	3	Specialist	Private hospital	No (please refer to Q21)
Female	Greece	Greece	Europe	16-20	5	Specialist	Academic hospital (Teaching or University related)	Yes (please refer to Q10)	When in the operating theater (always have an allocated resident)	11-15			ESAIC Teach the Teacher (TTT) courses	Other short TTT courses	Advanced Life Support (ALS), Basic Life Support (BLS) or other specific courses	Simulation courses			No		I give lectures	Perform work-based interactive teaching (operating room)		Involved in simulation sessions	Teach informally, during every day work		Planning and preparation for teaching session	Using visual aids	Interactive teaching	Problem based learning	Teaching the skills	Giving feedback	Organizing and leading the discussions			Yes	No				I give feedback during simulation sessions	I give feedback during everyday work			EDRA examiner				No, it is assumed as being a part of everyday work
Female	Greece	Greece	Europe	16-20	5	Senior specialist	Academic hospital (Teaching or University related)	Yes (please refer to Q10)	Every day	11-15			ESAIC Teach the Teacher (TTT) courses		Advanced Life Support (ALS), Basic Life Support (BLS) or other specific courses	Simulation courses			Yes, some elements, but not systematically		I give lectures	Perform work-based interactive teaching (operating room)		Involved in simulation sessions	Teach informally, during every day work		Planning and preparation for teaching session	Using visual aids	Interactive teaching	Problem based learning	Teaching the skills	Giving feedback		Organizing specific sessions (journal clubs, interactive sessions, pro and con debate…)		Yes	Yes			I occasionally carry out assessment during the residency program (Direct Observation of Procedural Skills - DOPS)	I give feedback during simulation sessions	I give feedback during everyday work	I am involved in other forms of formative assessment (for example multisource feedback)						No, it is assumed as being a part of everyday work
Male	Greece	Greece	Europe	11-15	5	Specialist	Academic hospital (Teaching or University related)	Yes (please refer to Q10)	Every day	6-10			ESAIC Teach the Teacher (TTT) courses		Advanced Life Support (ALS), Basic Life Support (BLS) or other specific courses	Simulation courses			No		I give lectures	Perform work-based interactive teaching (operating room)	Running clinical case discussions	Involved in simulation sessions	Teach informally, during every day work		Planning and preparation for teaching session	Using visual aids	Interactive teaching	Problem based learning	Teaching the skills	Giving feedback	Organizing and leading the discussions	Organizing specific sessions (journal clubs, interactive sessions, pro and con debate…)		Yes	Yes			I occasionally carry out assessment during the residency program (Direct Observation of Procedural Skills - DOPS)	I give feedback during simulation sessions	I give feedback during everyday work	I am involved in other forms of formative assessment (for example multisource feedback)
Male	Greece	Greece	Europe	5-10	5	Senior specialist	General hospital	Yes (please refer to Q10)	Every day	6-10			ESAIC Teach the Teacher (TTT) courses		Advanced Life Support (ALS), Basic Life Support (BLS) or other specific courses				No		I give lectures		Running clinical case discussions		Teach informally, during every day work		Planning and preparation for teaching session	Using visual aids	Interactive teaching	Problem based learning		Giving feedback		Organizing specific sessions (journal clubs, interactive sessions, pro and con debate…)		Yes	Yes		I am European Diploma in Anaesthesia and Intensive Care (EDAIC) part II examiner	I occasionally carry out assessment during the residency program (Direct Observation of Procedural Skills - DOPS)									No, it is assumed as being a part of everyday work
Female	Greece	Greece	Europe	over 20 years	5	Senior specialist	Academic hospital (Teaching or University related)	Yes (please refer to Q10)	When in the operating theater (always have an allocated resident)	over 16			ESAIC Teach the Teacher (TTT) courses	Other short TTT courses	Advanced Life Support (ALS), Basic Life Support (BLS) or other specific courses	Simulation courses		Master in Adult Education	No		I give lectures	Perform work-based interactive teaching (operating room)		Involved in simulation sessions	Teach informally, during every day work		Planning and preparation for teaching session	Using visual aids	Interactive teaching		Teaching the skills	Giving feedback	Organizing and leading the discussions	Organizing specific sessions (journal clubs, interactive sessions, pro and con debate…)		No	Yes				I give feedback during simulation sessions	I give feedback during everyday work
Female	Greece	Greece	Europe	5-10	5	Specialist	Academic hospital (Teaching or University related)	Yes (please refer to Q10)	When in the operating theater (always have an allocated resident)	Less than 5					Advanced Life Support (ALS), Basic Life Support (BLS) or other specific courses				Yes, some elements, but not systematically			Perform work-based interactive teaching (operating room)	Running clinical case discussions				Planning and preparation for teaching session	Using visual aids	Interactive teaching	Problem based learning						Yes	Yes					I give feedback during everyday work							No, it is assumed as being a part of everyday work
Male	Greece	Greece	Europe	16-20	5	Other	Private hospital	Yes (please refer to Q10)	Once a week	11-15					Advanced Life Support (ALS), Basic Life Support (BLS) or other specific courses				No			Perform work-based interactive teaching (operating room)		Involved in simulation sessions					Interactive teaching	Problem based learning	Teaching the skills					Yes	Yes			I occasionally carry out assessment during the residency program (Direct Observation of Procedural Skills - DOPS)	I give feedback during simulation sessions								No, it is assumed as being a part of everyday work
Female	Greece	Greece	Europe	over 20 years	4	Senior specialist	Specialized clinic	Yes (please refer to Q10)	When in the operating theater (always have an allocated resident)	over 16					Advanced Life Support (ALS), Basic Life Support (BLS) or other specific courses	Simulation courses			No		I give lectures	Perform work-based interactive teaching (operating room)			Teach informally, during every day work		Planning and preparation for teaching session	Using visual aids	Interactive teaching	Problem based learning	Teaching the skills	Giving feedback				Yes	No			I occasionally carry out assessment during the residency program (Direct Observation of Procedural Skills - DOPS)		I give feedback during everyday work			Involved in Cardiothoracic Anesthesia training program of EACTA esthesia				No, it is assumed as being a part of everyday work
Female	Greece	Greece	Europe	11-15	5	Senior specialist	General hospital	Yes (please refer to Q10)	Almost every day	6-10					Advanced Life Support (ALS), Basic Life Support (BLS) or other specific courses	Simulation courses			No		I give lectures	Perform work-based interactive teaching (operating room)	Running clinical case discussions	Involved in simulation sessions	Teach informally, during every day work		Planning and preparation for teaching session	Using visual aids	Interactive teaching		Teaching the skills	Giving feedback	Organizing and leading the discussions			No	No				I give feedback during simulation sessions	I give feedback during everyday work							No, it is assumed as being a part of everyday work
Female	Greece	Greece	Europe	over 20 years	5	Senior specialist	General hospital	Yes (please refer to Q10)	Almost every day	over 16	Master in Medical Education				Advanced Life Support (ALS), Basic Life Support (BLS) or other specific courses				No		I give lectures	Perform work-based interactive teaching (operating room)	Running clinical case discussions		Teach informally, during every day work		Planning and preparation for teaching session	Using visual aids		Problem based learning	Teaching the skills			Organizing specific sessions (journal clubs, interactive sessions, pro and con debate…)		Yes	Yes			I occasionally carry out assessment during the residency program (Direct Observation of Procedural Skills - DOPS)							Yes, it is recognised for promotion in academia.
Female	Greece	Greece	Europe	5-10	5	Lecturer	Academic hospital (Teaching or University related)	Yes (please refer to Q10)	When in the operating theater (always have an allocated resident)	Less than 5		Obligatory teaching courses for University teachers			Advanced Life Support (ALS), Basic Life Support (BLS) or other specific courses				Yes		I give lectures	Perform work-based interactive teaching (operating room)			Teach informally, during every day work		Planning and preparation for teaching session	Using visual aids		Problem based learning						Yes	Yes			I occasionally carry out assessment during the residency program (Direct Observation of Procedural Skills - DOPS)		I give feedback during everyday work							No, it is assumed as being a part of everyday work
Male	India	India	Asia	5-10	4	Specialist	Private hospital	Yes (please refer to Q10)	Once a week	Less than 5		Obligatory teaching courses for University teachers			Advanced Life Support (ALS), Basic Life Support (BLS) or other specific courses	Simulation courses			No		I give lectures	Perform work-based interactive teaching (operating room)	Running clinical case discussions		Teach informally, during every day work				Interactive teaching	Problem based learning	Teaching the skills		Organizing and leading the discussions	Organizing specific sessions (journal clubs, interactive sessions, pro and con debate…)		No	No			I occasionally carry out assessment during the residency program (Direct Observation of Procedural Skills - DOPS)	I give feedback during simulation sessions								No, it is assumed as being a part of everyday work
Female	Greece	Greece	Europe	16-20	5	Specialist	General hospital	Yes (please refer to Q10)	Almost every day	Less than 5							None		No			Perform work-based interactive teaching (operating room)			Teach informally, during every day work		Planning and preparation for teaching session		Interactive teaching	Problem based learning		Giving feedback				Yes	No							I am not involved in any kind of assessment					No, it is assumed as being a part of everyday work
Male	Greece	Greece	Europe	over 20 years	Over 5	Chief of Department	Academic hospital (Teaching or University related)	Yes (please refer to Q10)	Almost every day	6-10					Advanced Life Support (ALS), Basic Life Support (BLS) or other specific courses				No, but students are exposed to outcome based teaching				Running clinical case discussions				Planning and preparation for teaching session	Using visual aids	Interactive teaching			Giving feedback				Yes	No					I give feedback during everyday work							No, it is assumed as being a part of everyday work
Female	Greece	Greece	Europe	11-15	5	Specialist	Private hospital	No (please refer to Q21)
Female	Greece	Greece	Europe	over 20 years	4	Chief of Department	Private hospital	No (please refer to Q21)
Male	Greece	Greece	Europe	5-10	5	Trainee	Academic hospital (Teaching or University related)	No (please refer to Q21)
Male	Greece	Greece	Europe	11-15	5	Senior specialist	General hospital	Yes (please refer to Q10)	Almost every day	6-10			ESAIC Teach the Teacher (TTT) courses	Other short TTT courses	Advanced Life Support (ALS), Basic Life Support (BLS) or other specific courses	Simulation courses			No			Perform work-based interactive teaching (operating room)	Running clinical case discussions						Interactive teaching	Problem based learning	Teaching the skills	Giving feedback		Organizing specific sessions (journal clubs, interactive sessions, pro and con debate…)		Yes	Yes				I give feedback during simulation sessions	I give feedback during everyday work							No, it is assumed as being a part of everyday work
Female	Greece	Greece	Europe	5-10	5	Specialist	General hospital	No (please refer to Q21)
Male	Hungary	Hungary	Europe	over 20 years	Over 5	Chief of Department	Academic hospital (Teaching or University related)	Yes (please refer to Q10)	Every day	over 16				Other short TTT courses	Advanced Life Support (ALS), Basic Life Support (BLS) or other specific courses	Simulation courses			Yes		I give lectures	Perform work-based interactive teaching (operating room)	Running clinical case discussions	Involved in simulation sessions	Teach informally, during every day work		Planning and preparation for teaching session	Using visual aids	Interactive teaching	Problem based learning	Teaching the skills	Giving feedback	Organizing and leading the discussions	Organizing specific sessions (journal clubs, interactive sessions, pro and con debate…)		Yes	Yes			I occasionally carry out assessment during the residency program (Direct Observation of Procedural Skills - DOPS)	I give feedback during simulation sessions	I give feedback during everyday work	I am involved in other forms of formative assessment (for example multisource feedback)			Yes, I am paid more		Yes, I have a more visible position in the department
Female	Hungary	Hungary	Europe	11-15	5	Lecturer	Academic hospital (Teaching or University related)	Yes (please refer to Q10)	When in the operating theater (always have an allocated resident)	6-10					Advanced Life Support (ALS), Basic Life Support (BLS) or other specific courses	Simulation courses			No			Perform work-based interactive teaching (operating room)							Interactive teaching							Yes	Yes							I am not involved in any kind of assessment
Male	Hungary	Hungary	Europe	over 20 years	Over 5	Chief of Department	Academic hospital (Teaching or University related)	Yes (please refer to Q10)	Almost every day	11-15					Advanced Life Support (ALS), Basic Life Support (BLS) or other specific courses	Simulation courses			Yes, some elements, but not systematically		I give lectures	Perform work-based interactive teaching (operating room)	Running clinical case discussions	Involved in simulation sessions	Teach informally, during every day work		Planning and preparation for teaching session			Problem based learning		Giving feedback				No	Yes			I occasionally carry out assessment during the residency program (Direct Observation of Procedural Skills - DOPS)		I give feedback during everyday work							No, it is assumed as being a part of everyday work
Male	Egypt	Saudi Arabia	Asia	over 20 years	Over 5	Chief of Department	Academic hospital (Teaching or University related)	Yes (please refer to Q10)
Female	Hungary	Hungary	Europe	5-10	5	Teacher (in University)	Academic hospital (Teaching or University related)	Yes (please refer to Q10)	Every day	6-10			ESAIC Teach the Teacher (TTT) courses	Other short TTT courses	Advanced Life Support (ALS), Basic Life Support (BLS) or other specific courses				No					Involved in simulation sessions	Teach informally, during every day work		Planning and preparation for teaching session		Interactive teaching			Giving feedback	Organizing and leading the discussions			Yes	Yes				I give feedback during simulation sessions	I give feedback during everyday work							No, it is assumed as being a part of everyday work
Male	Hungary	Hungary	Europe	over 20 years	5	Senior specialist	General hospital	Yes (please refer to Q10)	Almost every day	over 16					Advanced Life Support (ALS), Basic Life Support (BLS) or other specific courses	Simulation courses		ATLS, Airway management	Yes, some elements, but not systematically		I give lectures	Perform work-based interactive teaching (operating room)						Using visual aids	Interactive teaching		Teaching the skills	Giving feedback				No	Yes				I give feedback during simulation sessions	I give feedback during everyday work	I am involved in other forms of formative assessment (for example multisource feedback)			Yes, I am paid more
Male	Philippines	Philippines	Asia	over 20 years	3	Senior specialist	Academic hospital (Teaching or University related)	Yes (please refer to Q10)	Almost every day	over 16					Advanced Life Support (ALS), Basic Life Support (BLS) or other specific courses	Simulation courses			Yes, some elements, but not systematically		I give lectures	Perform work-based interactive teaching (operating room)	Running clinical case discussions	Involved in simulation sessions			Planning and preparation for teaching session	Using visual aids	Interactive teaching	Problem based learning	Teaching the skills	Giving feedback	Organizing and leading the discussions			Yes	Yes	I am an examiner for the final exam		I occasionally carry out assessment during the residency program (Direct Observation of Procedural Skills - DOPS)	I give feedback during simulation sessions	I give feedback during everyday work						Yes, I have a more visible position in the department
Male	Hungary	Hungary	Europe	11-15	5	Teacher (in University)	Academic hospital (Teaching or University related)	Yes (please refer to Q10)	Almost every day	6-10			ESAIC Teach the Teacher (TTT) courses		Advanced Life Support (ALS), Basic Life Support (BLS) or other specific courses	Simulation courses			No		I give lectures	Perform work-based interactive teaching (operating room)		Involved in simulation sessions	Teach informally, during every day work		Planning and preparation for teaching session	Using visual aids	Interactive teaching	Problem based learning	Teaching the skills	Giving feedback	Organizing and leading the discussions			Yes	Yes				I give feedback during simulation sessions	I give feedback during everyday work				Yes, I am paid more	Yes, it is recognised for promotion in academia.	Yes, I have a more visible position in the department
Female	Romania	Iceland	Europe	5-10	5	Specialist	Specialized clinic	No (please refer to Q21)
Male	Romania	Ireland	Europe	11-15	5	Senior specialist	Academic hospital (Teaching or University related)	Yes (please refer to Q10)	When in the operating theater (always have an allocated resident)	Less than 5				Other short TTT courses	Advanced Life Support (ALS), Basic Life Support (BLS) or other specific courses	Simulation courses			No			Perform work-based interactive teaching (operating room)	Running clinical case discussions	Involved in simulation sessions	Teach informally, during every day work		Planning and preparation for teaching session	Using visual aids			Teaching the skills	Giving feedback	Organizing and leading the discussions	Organizing specific sessions (journal clubs, interactive sessions, pro and con debate…)		Yes	Yes			I occasionally carry out assessment during the residency program (Direct Observation of Procedural Skills - DOPS)	I give feedback during simulation sessions	I give feedback during everyday work							No, it is assumed as being a part of everyday work
Female	Iraq	Ireland	Europe	11-15	Over 5	Other	General hospital	No (please refer to Q21)
Female	Ireland	Ireland	Europe	over 20 years	Over 5	Senior specialist	Academic hospital (Teaching or University related)	Yes (please refer to Q10)	Almost every day	over 16				Other short TTT courses	Advanced Life Support (ALS), Basic Life Support (BLS) or other specific courses	Simulation courses			No		I give lectures	Perform work-based interactive teaching (operating room)		Involved in simulation sessions	Teach informally, during every day work		Planning and preparation for teaching session	Using visual aids	Interactive teaching	Problem based learning	Teaching the skills	Giving feedback	Organizing and leading the discussions	Organizing specific sessions (journal clubs, interactive sessions, pro and con debate…)		Yes	Yes			I occasionally carry out assessment during the residency program (Direct Observation of Procedural Skills - DOPS)	I give feedback during simulation sessions	I give feedback during everyday work							No, it is assumed as being a part of everyday work
Male	Egypt	Ireland	Europe	11-15	5	Specialist	Academic hospital (Teaching or University related)	Yes (please refer to Q10)	Almost every day	6-10			ESAIC Teach the Teacher (TTT) courses	Other short TTT courses	Advanced Life Support (ALS), Basic Life Support (BLS) or other specific courses	Simulation courses			Yes		I give lectures		Running clinical case discussions	Involved in simulation sessions					Interactive teaching	Problem based learning	Teaching the skills	Giving feedback		Organizing specific sessions (journal clubs, interactive sessions, pro and con debate…)		Yes	Yes				I give feedback during simulation sessions	I give feedback during everyday work					Yes, it is recognised for promotion in academia.	Yes, I have a more visible position in the department	No, it is assumed as being a part of everyday work
Male	Italy	Ireland	Europe	11-15	5	Specialist	Academic hospital (Teaching or University related)	Yes (please refer to Q10)	Every day	6-10			ESAIC Teach the Teacher (TTT) courses		Advanced Life Support (ALS), Basic Life Support (BLS) or other specific courses				No		I give lectures	Perform work-based interactive teaching (operating room)			Teach informally, during every day work		Planning and preparation for teaching session	Using visual aids	Interactive teaching	Problem based learning	Teaching the skills	Giving feedback	Organizing and leading the discussions	Organizing specific sessions (journal clubs, interactive sessions, pro and con debate…)		Yes	Yes			I occasionally carry out assessment during the residency program (Direct Observation of Procedural Skills - DOPS)		I give feedback during everyday work							No, it is assumed as being a part of everyday work
Female	Egypt	Saudi Arabia	Asia	over 20 years	3	Senior specialist	Private hospital	No (please refer to Q21)
Male	Ireland	Ireland	Europe	over 20 years	Over 5	Specialist	Academic hospital (Teaching or University related)	Yes (please refer to Q10)
Male	India	Ireland	Europe	over 20 years	4	Senior specialist	Academic hospital (Teaching or University related)	Yes (please refer to Q10)	When in the operating theater (always have an allocated resident)	11-15					Advanced Life Support (ALS), Basic Life Support (BLS) or other specific courses				No			Perform work-based interactive teaching (operating room)									Teaching the skills					No	No							I am not involved in any kind of assessment					No, it is assumed as being a part of everyday work
Female	Ireland	Ireland	Europe	over 20 years	5	Teacher (in University)	Academic hospital (Teaching or University related)	Yes (please refer to Q10)	Every day	over 16					Advanced Life Support (ALS), Basic Life Support (BLS) or other specific courses				No						Teach informally, during every day work				Interactive teaching			Giving feedback	Organizing and leading the discussions	Organizing specific sessions (journal clubs, interactive sessions, pro and con debate…)		No	Yes	I am an examiner for the final exam	I am European Diploma in Anaesthesia and Intensive Care (EDAIC) part II examiner	I occasionally carry out assessment during the residency program (Direct Observation of Procedural Skills - DOPS)		I give feedback during everyday work				Yes, I am paid more
Male	Italy	Italy	Europe	11-15	4	Specialist	Academic hospital (Teaching or University related)	Yes (please refer to Q10)	Every day	11-15				Other short TTT courses		Simulation courses			No		I give lectures	Perform work-based interactive teaching (operating room)	Running clinical case discussions	Involved in simulation sessions	Teach informally, during every day work		Planning and preparation for teaching session	Using visual aids	Interactive teaching	Problem based learning	Teaching the skills	Giving feedback	Organizing and leading the discussions			Yes	Yes			I occasionally carry out assessment during the residency program (Direct Observation of Procedural Skills - DOPS)	I give feedback during simulation sessions	I give feedback during everyday work	I am involved in other forms of formative assessment (for example multisource feedback)						No, it is assumed as being a part of everyday work
Male	Italy	Italy	Europe	over 20 years	3	Senior specialist	Academic hospital (Teaching or University related)	Yes (please refer to Q10)	When in the operating theater (always have an allocated resident)	over 16							None		No			Perform work-based interactive teaching (operating room)			Teach informally, during every day work				Interactive teaching		Teaching the skills	Giving feedback				No	No							I am not involved in any kind of assessment					No, it is assumed as being a part of everyday work
Male	Italy	Italy	Europe	over 20 years	5	Senior specialist	Academic hospital (Teaching or University related)	Yes (please refer to Q10)	Every day	6-10				Other short TTT courses	Advanced Life Support (ALS), Basic Life Support (BLS) or other specific courses	Simulation courses			No		I give lectures	Perform work-based interactive teaching (operating room)	Running clinical case discussions	Involved in simulation sessions					Interactive teaching	Problem based learning	Teaching the skills	Giving feedback				Yes	Yes				I give feedback during simulation sessions	I give feedback during everyday work	I am involved in other forms of formative assessment (for example multisource feedback)						No, it is assumed as being a part of everyday work
Female	Italy	Italy	Europe	5-10	5	Trainee	General hospital	Yes (please refer to Q10)	Less than once a week	Less than 5					Advanced Life Support (ALS), Basic Life Support (BLS) or other specific courses				No				Running clinical case discussions	Involved in simulation sessions			Planning and preparation for teaching session	Using visual aids	Interactive teaching		Teaching the skills	Giving feedback	Organizing and leading the discussions			Yes	No						I am involved in other forms of formative assessment (for example multisource feedback)			Yes, I am paid more
Male	Israel	Israel	Asia	over 20 years	5	Senior specialist	Academic hospital (Teaching or University related)	Yes (please refer to Q10)
Male	Italy	Italy	Europe	5-10	5	Specialist	Academic hospital (Teaching or University related)	No (please refer to Q21)
Male	India	India	Asia	11-15	3	Specialist	Specialized clinic	No (please refer to Q21)
Female	Italy	Italy	Europe	over 20 years	3	Teacher (in University)	Academic hospital (Teaching or University related)	No (please refer to Q21)
Male	Italy	Italy	Europe	11-15	4	Specialist	General hospital	Yes (please refer to Q10)	Almost every day	6-10				Other short TTT courses	Advanced Life Support (ALS), Basic Life Support (BLS) or other specific courses	Simulation courses			No			Perform work-based interactive teaching (operating room)	Running clinical case discussions				Planning and preparation for teaching session	Using visual aids	Interactive teaching		Teaching the skills	Giving feedback		Organizing specific sessions (journal clubs, interactive sessions, pro and con debate…)		Yes	Yes		I am European Diploma in Anaesthesia and Intensive Care (EDAIC) part II examiner		I give feedback during simulation sessions
Male	Italy	Italy	Europe	over 20 years	4	Senior specialist	Academic hospital (Teaching or University related)	Yes (please refer to Q10)	Almost every day	over 16							None		No		I give lectures				Teach informally, during every day work		Planning and preparation for teaching session				Teaching the skills	Giving feedback				No	No							I am not involved in any kind of assessment					No, it is assumed as being a part of everyday work
Male	Italy	Italy	Europe	5-10	Over 5	Specialist	General hospital	Yes (please refer to Q10)
Female	Italy	Italy	Europe	over 20 years	3	Specialist	General hospital	No (please refer to Q21)
Male	India	Saudi Arabia	Asia	11-15	3	Specialist	Private hospital	No (please refer to Q21)
Male	Italy	Italy	Europe	5-10	5	Specialist	General hospital	Yes (please refer to Q10)	When in the operating theater (always have an allocated resident)	Less than 5				Other short TTT courses	Advanced Life Support (ALS), Basic Life Support (BLS) or other specific courses	Simulation courses			No, but students are exposed to outcome based teaching			Perform work-based interactive teaching (operating room)		Involved in simulation sessions	Teach informally, during every day work			Using visual aids				Giving feedback				No	No				I give feedback during simulation sessions								No, it is assumed as being a part of everyday work
Male	Italy	Italy	Europe	over 20 years	5	Teacher (in University)	Academic hospital (Teaching or University related)	Yes (please refer to Q10)	Every day	over 16	Master in Medical Education	Obligatory teaching courses for University teachers			Advanced Life Support (ALS), Basic Life Support (BLS) or other specific courses				No		I give lectures	Perform work-based interactive teaching (operating room)	Running clinical case discussions		Teach informally, during every day work		Planning and preparation for teaching session	Using visual aids	Interactive teaching		Teaching the skills	Giving feedback	Organizing and leading the discussions			Yes	Yes	I am an examiner for the final exam		I occasionally carry out assessment during the residency program (Direct Observation of Procedural Skills - DOPS)	I give feedback during simulation sessions	I give feedback during everyday work							No, it is assumed as being a part of everyday work
Male	India	India	Asia	5-10	3	Senior resident	Academic hospital (Teaching or University related)	Yes (please refer to Q10)
Female	Italy	Italy	Europe	5-10	5	Specialist	General hospital	Yes (please refer to Q10)	When in the operating theater (always have an allocated resident)	Less than 5							None		No						Teach informally, during every day work					Problem based learning	Teaching the skills	Giving feedback				No	No					I give feedback during everyday work							No, it is assumed as being a part of everyday work
Male	Italy	Italy	Europe	over 20 years	3	Chief of Department	Academic hospital (Teaching or University related)	Yes (please refer to Q10)	Every day	over 16	Master in Medical Education					Simulation courses			Yes, some elements, but not systematically				Running clinical case discussions				Planning and preparation for teaching session	Using visual aids			Teaching the skills		Organizing and leading the discussions			Yes	Yes			I occasionally carry out assessment during the residency program (Direct Observation of Procedural Skills - DOPS)		I give feedback during everyday work							No, it is assumed as being a part of everyday work
Female	Germany	Italy	Europe	over 20 years	4	Senior specialist	Academic hospital (Teaching or University related)	Yes (please refer to Q10)	Almost every day	over 16					Advanced Life Support (ALS), Basic Life Support (BLS) or other specific courses				No		I give lectures	Perform work-based interactive teaching (operating room)			Teach informally, during every day work		Planning and preparation for teaching session			Problem based learning	Teaching the skills					Yes	Yes							I am not involved in any kind of assessment					No, it is assumed as being a part of everyday work
Female	India	India	Asia	5-10	4	Specialist	Academic hospital (Teaching or University related)	Yes (please refer to Q10)	Less than once a week	Less than 5							None		Yes, some elements, but not systematically			Perform work-based interactive teaching (operating room)							Interactive teaching			Giving feedback				No	No							I am not involved in any kind of assessment			Yes, it is recognised for promotion in academia.
Male	Italy	Italy	Europe	11-15	4	Senior specialist	Academic hospital (Teaching or University related)	Yes (please refer to Q10)	Every day	6-10					Advanced Life Support (ALS), Basic Life Support (BLS) or other specific courses	Simulation courses			Yes		I give lectures	Perform work-based interactive teaching (operating room)		Involved in simulation sessions			Planning and preparation for teaching session				Teaching the skills		Organizing and leading the discussions	Organizing specific sessions (journal clubs, interactive sessions, pro and con debate…)		Yes	Yes				I give feedback during simulation sessions	I give feedback during everyday work	I am involved in other forms of formative assessment (for example multisource feedback)					Yes, I have a more visible position in the department
Female	Italy	Italy	Europe	5-10	5	Specialist	Academic hospital (Teaching or University related)	Yes (please refer to Q10)	Almost every day	Less than 5				Other short TTT courses	Advanced Life Support (ALS), Basic Life Support (BLS) or other specific courses	Simulation courses			No			Perform work-based interactive teaching (operating room)		Involved in simulation sessions					Interactive teaching		Teaching the skills	Giving feedback	Organizing and leading the discussions			No	No							I am not involved in any kind of assessment					No, it is assumed as being a part of everyday work
Male	Italy	Italy	Europe	5-10	5	Specialist	Academic hospital (Teaching or University related)	Yes (please refer to Q10)	Almost every day	Less than 5							None		No		I give lectures				Teach informally, during every day work		Planning and preparation for teaching session			Problem based learning		Giving feedback				Yes	Yes						I am involved in other forms of formative assessment (for example multisource feedback)						No, it is assumed as being a part of everyday work
Female	Italy	Italy	Europe	16-20	4	Senior specialist	Academic hospital (Teaching or University related)	Yes (please refer to Q10)	Almost every day	11-15					Advanced Life Support (ALS), Basic Life Support (BLS) or other specific courses	Simulation courses			No			Perform work-based interactive teaching (operating room)	Running clinical case discussions		Teach informally, during every day work		Planning and preparation for teaching session	Using visual aids			Teaching the skills			Organizing specific sessions (journal clubs, interactive sessions, pro and con debate…)		No	Yes			I occasionally carry out assessment during the residency program (Direct Observation of Procedural Skills - DOPS)		I give feedback during everyday work
Male	Italy	Italy	Europe	over 20 years	5	Other	Private hospital	Yes (please refer to Q10)
Female	Italy	Italy	Europe	over 20 years	5	Senior resident	Academic hospital (Teaching or University related)	Yes (please refer to Q10)	Every day	Less than 5							None		No				Running clinical case discussions		Teach informally, during every day work				Interactive teaching							No	No							I am not involved in any kind of assessment
Male	Italy	Italy	Europe	5-10	5	Other	Academic hospital (Teaching or University related)	No (please refer to Q21)
Male	Italy	Italy	Europe	5-10	5	Other	Academic hospital (Teaching or University related)	Yes (please refer to Q10)	Less than once a week	Less than 5							None		Yes, some elements, but not systematically			Perform work-based interactive teaching (operating room)							Interactive teaching							No	No							I am not involved in any kind of assessment					No, it is assumed as being a part of everyday work
Male	United Kingdom of Great Britain and Northern Ireland	Egypt	Africa	over 20 years	Over 5	Other	Specialized clinic	Yes (please refer to Q10)	When in the operating theater (always have an allocated resident)	over 16				Other short TTT courses	Advanced Life Support (ALS), Basic Life Support (BLS) or other specific courses				No		I give lectures	Perform work-based interactive teaching (operating room)	Running clinical case discussions		Teach informally, during every day work			Using visual aids	Interactive teaching		Teaching the skills	Giving feedback		Organizing specific sessions (journal clubs, interactive sessions, pro and con debate…)		Yes	Yes	I am an examiner for the final exam				I give feedback during everyday work							No, it is assumed as being a part of everyday work
Female	Italy	Italy	Europe	5-10	5	Specialist	Academic hospital (Teaching or University related)	Yes (please refer to Q10)	Every day	Less than 5							None		No						Teach informally, during every day work						Teaching the skills	Giving feedback				No	No					I give feedback during everyday work							No, it is assumed as being a part of everyday work
Female	Italy	Italy	Europe	16-20	Less than 3	Senior specialist	General hospital	No (please refer to Q21)
Male	Italy	Italy	Europe	5-10	4	Teacher (in University)	Academic hospital (Teaching or University related)	Yes (please refer to Q10)	Less than once a week	over 16		Obligatory teaching courses for University teachers							Yes, some elements, but not systematically		I give lectures				Teach informally, during every day work		Planning and preparation for teaching session				Teaching the skills	Giving feedback				Yes	Yes	I am an examiner for the final exam					I am involved in other forms of formative assessment (for example multisource feedback)				Yes, it is recognised for promotion in academia.	Yes, I have a more visible position in the department
Male	Italy	Italy	Europe	over 20 years	3	Specialist	Private hospital	No (please refer to Q21)
Female	Italy	Italy	Europe	16-20	4	Senior specialist	Academic hospital (Teaching or University related)	Yes (please refer to Q10)	Every day	6-10					Advanced Life Support (ALS), Basic Life Support (BLS) or other specific courses	Simulation courses			No		I give lectures	Perform work-based interactive teaching (operating room)	Running clinical case discussions	Involved in simulation sessions	Teach informally, during every day work		Planning and preparation for teaching session	Using visual aids	Interactive teaching	Problem based learning	Teaching the skills	Giving feedback				No	Yes					I give feedback during everyday work							No, it is assumed as being a part of everyday work
Male	Turkey	Qatar	Asia	16-20	4	Specialist	Private hospital	No (please refer to Q21)
Female	Italy	Italy	Europe	over 20 years	3	Other	General hospital	Yes (please refer to Q10)	Every day	over 16					Advanced Life Support (ALS), Basic Life Support (BLS) or other specific courses	Simulation courses			Yes						Teach informally, during every day work				Interactive teaching		Teaching the skills					No	No					I give feedback during everyday work							No, it is assumed as being a part of everyday work
Female	Brazil	Brazil	South America	16-20	3	Senior specialist	General hospital	Yes (please refer to Q10)	Every day	6-10							None		Yes, some elements, but not systematically						Teach informally, during every day work				Interactive teaching							Yes	Yes			I occasionally carry out assessment during the residency program (Direct Observation of Procedural Skills - DOPS)									No, it is assumed as being a part of everyday work
Female	Italy	Italy	Europe	5-10	5	Trainee	Academic hospital (Teaching or University related)	No (please refer to Q21)
Female	Latvia	Latvia	Europe	5-10	5	Specialist	Academic hospital (Teaching or University related)	Yes (please refer to Q10)	Once a week	Less than 5	Master in Medical Education		ESAIC Teach the Teacher (TTT) courses						No			Perform work-based interactive teaching (operating room)			Teach informally, during every day work		Planning and preparation for teaching session			Problem based learning	Teaching the skills	Giving feedback				No	No							I am not involved in any kind of assessment		Yes, I am paid more
Female	Latvia	Latvia	Europe	over 20 years	5	Chief of Department	Specialized clinic	Yes (please refer to Q10)	Every day	over 16			ESAIC Teach the Teacher (TTT) courses		Advanced Life Support (ALS), Basic Life Support (BLS) or other specific courses	Simulation courses			No		I give lectures	Perform work-based interactive teaching (operating room)	Running clinical case discussions		Teach informally, during every day work			Using visual aids	Interactive teaching	Problem based learning	Teaching the skills		Organizing and leading the discussions	Organizing specific sessions (journal clubs, interactive sessions, pro and con debate…)		Yes	Yes	I am an examiner for the final exam				I give feedback during everyday work				Yes, I am paid more
Female	Latvia	Latvia	Europe	16-20	4	Chief of Department	Academic hospital (Teaching or University related)	Yes (please refer to Q10)	Every day	11-15		Obligatory teaching courses for University teachers	ESAIC Teach the Teacher (TTT) courses	Other short TTT courses	Advanced Life Support (ALS), Basic Life Support (BLS) or other specific courses	Simulation courses			No		I give lectures	Perform work-based interactive teaching (operating room)	Running clinical case discussions				Planning and preparation for teaching session	Using visual aids	Interactive teaching	Problem based learning	Teaching the skills			Organizing specific sessions (journal clubs, interactive sessions, pro and con debate…)		Yes	Yes		I am European Diploma in Anaesthesia and Intensive Care (EDAIC) part II examiner	I occasionally carry out assessment during the residency program (Direct Observation of Procedural Skills - DOPS)		I give feedback during everyday work				Yes, I am paid more
Male	Israel	Israel	Asia	over 20 years	5	Senior specialist	Academic hospital (Teaching or University related)	Yes (please refer to Q10)	Every day	over 16		Obligatory teaching courses for University teachers			Advanced Life Support (ALS), Basic Life Support (BLS) or other specific courses	Simulation courses			No		I give lectures	Perform work-based interactive teaching (operating room)	Running clinical case discussions	Involved in simulation sessions	Teach informally, during every day work		Planning and preparation for teaching session	Using visual aids	Interactive teaching	Problem based learning	Teaching the skills	Giving feedback	Organizing and leading the discussions	Organizing specific sessions (journal clubs, interactive sessions, pro and con debate…)		Yes	Yes	I am an examiner for the final exam	I am European Diploma in Anaesthesia and Intensive Care (EDAIC) part II examiner	I occasionally carry out assessment during the residency program (Direct Observation of Procedural Skills - DOPS)	I give feedback during simulation sessions	I give feedback during everyday work							No, it is assumed as being a part of everyday work
Male	Latvia	Latvia	Europe	over 20 years	5	Teacher (in University)	Academic hospital (Teaching or University related)	Yes (please refer to Q10)	When in the operating theater (always have an allocated resident)	over 16				Other short TTT courses	Advanced Life Support (ALS), Basic Life Support (BLS) or other specific courses	Simulation courses			Yes		I give lectures	Perform work-based interactive teaching (operating room)					Planning and preparation for teaching session				Teaching the skills					Yes	Yes	I am an examiner for the final exam		I occasionally carry out assessment during the residency program (Direct Observation of Procedural Skills - DOPS)								Yes, I have a more visible position in the department
Male	Latvia	Latvia	Europe	11-15	5	Senior specialist	Academic hospital (Teaching or University related)	Yes (please refer to Q10)	Almost every day	11-15		Obligatory teaching courses for University teachers	ESAIC Teach the Teacher (TTT) courses		Advanced Life Support (ALS), Basic Life Support (BLS) or other specific courses	Simulation courses			No		I give lectures	Perform work-based interactive teaching (operating room)	Running clinical case discussions		Teach informally, during every day work		Planning and preparation for teaching session	Using visual aids	Interactive teaching	Problem based learning	Teaching the skills	Giving feedback				No	Yes			I occasionally carry out assessment during the residency program (Direct Observation of Procedural Skills - DOPS)	I give feedback during simulation sessions	I give feedback during everyday work							No, it is assumed as being a part of everyday work
Female	Latvia	Latvia	Europe	5-10	5	Specialist	Academic hospital (Teaching or University related)	Yes (please refer to Q10)	Almost every day	Less than 5			ESAIC Teach the Teacher (TTT) courses						No			Perform work-based interactive teaching (operating room)			Teach informally, during every day work			Using visual aids		Problem based learning	Teaching the skills					No	No					I give feedback during everyday work							No, it is assumed as being a part of everyday work
Male	Latvia	Latvia	Europe	over 20 years	5	Specialist	Private hospital	No (please refer to Q21)
Female	Latvia	Latvia	Europe	5-10	4	Specialist	General hospital	No (please refer to Q21)
Male	Latvia	Latvia	Europe	over 20 years	Less than 3	Teacher (in University)	Academic hospital (Teaching or University related)	Yes (please refer to Q10)	Almost every day	over 16	Master in Medical Education				Advanced Life Support (ALS), Basic Life Support (BLS) or other specific courses	Simulation courses			Yes		I give lectures	Perform work-based interactive teaching (operating room)						Using visual aids		Problem based learning	Teaching the skills		Organizing and leading the discussions			Yes	Yes	I am an examiner for the final exam					I am involved in other forms of formative assessment (for example multisource feedback)				Yes, it is recognised for promotion in academia.
Female	Japan	Japan	Asia	over 20 years	Over 5	Senior specialist	Academic hospital (Teaching or University related)	Yes (please refer to Q10)	Once a week	6-10				Other short TTT courses					No		I give lectures			Involved in simulation sessions	Teach informally, during every day work				Interactive teaching							Yes	Yes					I give feedback during everyday work							No, it is assumed as being a part of everyday work
Female	Latvia	Latvia	Europe	over 20 years	5	Chief of Department	Specialized clinic	Yes (please refer to Q10)	Every day	over 16		Obligatory teaching courses for University teachers	ESAIC Teach the Teacher (TTT) courses		Advanced Life Support (ALS), Basic Life Support (BLS) or other specific courses	Simulation courses			No		I give lectures	Perform work-based interactive teaching (operating room)	Running clinical case discussions		Teach informally, during every day work		Planning and preparation for teaching session	Using visual aids		Problem based learning	Teaching the skills		Organizing and leading the discussions			Yes	Yes	I am an examiner for the final exam			I give feedback during simulation sessions	I give feedback during everyday work				Yes, I am paid more	Yes, it is recognised for promotion in academia.	Yes, I have a more visible position in the department
Male	Lithuania	Lithuania	Europe	over 20 years	3	Senior specialist	Academic hospital (Teaching or University related)	No (please refer to Q21)
Female	Lithuania	Lithuania	Europe	5-10	4	Specialist	Academic hospital (Teaching or University related)	Yes (please refer to Q10)	Less than once a week	Less than 5			ESAIC Teach the Teacher (TTT) courses	Other short TTT courses					No		I give lectures	Perform work-based interactive teaching (operating room)			Teach informally, during every day work		Planning and preparation for teaching session	Using visual aids	Interactive teaching	Problem based learning	Teaching the skills		Organizing and leading the discussions	Organizing specific sessions (journal clubs, interactive sessions, pro and con debate…)		Yes	No				I give feedback during simulation sessions	I give feedback during everyday work				Yes, I am paid more		Yes, I have a more visible position in the department
Male	Indonesia	Indonesia	Asia	11-15	4	Teacher (in University)	Academic hospital (Teaching or University related)	Yes (please refer to Q10)	Almost every day	6-10		Obligatory teaching courses for University teachers		Other short TTT courses		Simulation courses			Yes, some elements, but not systematically		I give lectures	Perform work-based interactive teaching (operating room)	Running clinical case discussions	Involved in simulation sessions				Using visual aids	Interactive teaching	Problem based learning	Teaching the skills					Yes	Yes	I am an examiner for the final exam		I occasionally carry out assessment during the residency program (Direct Observation of Procedural Skills - DOPS)	I give feedback during simulation sessions	I give feedback during everyday work	I am involved in other forms of formative assessment (for example multisource feedback)			Yes, I am paid more	Yes, it is recognised for promotion in academia.
Female	Lithuania	Lithuania	Europe	over 20 years	3	Senior specialist	Academic hospital (Teaching or University related)	Yes (please refer to Q10)	Almost every day	11-15							None		No			Perform work-based interactive teaching (operating room)			Teach informally, during every day work						Teaching the skills	Giving feedback				Yes	Yes			I occasionally carry out assessment during the residency program (Direct Observation of Procedural Skills - DOPS)		I give feedback during everyday work	I am involved in other forms of formative assessment (for example multisource feedback)						No, it is assumed as being a part of everyday work
Male	Lithuania	Lithuania	Europe	over 20 years	4	Teacher (in University)	Academic hospital (Teaching or University related)	Yes (please refer to Q10)	Almost every day	over 16		Obligatory teaching courses for University teachers	ESAIC Teach the Teacher (TTT) courses		Advanced Life Support (ALS), Basic Life Support (BLS) or other specific courses				Yes, some elements, but not systematically		I give lectures	Perform work-based interactive teaching (operating room)	Running clinical case discussions		Teach informally, during every day work		Planning and preparation for teaching session	Using visual aids	Interactive teaching	Problem based learning	Teaching the skills	Giving feedback	Organizing and leading the discussions			Yes	Yes	I am an examiner for the final exam		I occasionally carry out assessment during the residency program (Direct Observation of Procedural Skills - DOPS)		I give feedback during everyday work	I am involved in other forms of formative assessment (for example multisource feedback)			Yes, I am paid more		Yes, I have a more visible position in the department
Female	Lithuania	Lithuania	Europe	over 20 years	4	Teacher (in University)	Academic hospital (Teaching or University related)	Yes (please refer to Q10)	Almost every day	over 16	Master in Medical Education	Obligatory teaching courses for University teachers	ESAIC Teach the Teacher (TTT) courses	Other short TTT courses					No		I give lectures	Perform work-based interactive teaching (operating room)	Running clinical case discussions		Teach informally, during every day work		Planning and preparation for teaching session	Using visual aids	Interactive teaching	Problem based learning	Teaching the skills	Giving feedback	Organizing and leading the discussions	Organizing specific sessions (journal clubs, interactive sessions, pro and con debate…)		Yes	Yes	I am an examiner for the final exam				I give feedback during everyday work							No, it is assumed as being a part of everyday work
Male	Bangladesh	Bangladesh	Asia	over 20 years	Over 5	Teacher (in University)	Academic hospital (Teaching or University related)	Yes (please refer to Q10)	Almost every day	over 16		Obligatory teaching courses for University teachers			Advanced Life Support (ALS), Basic Life Support (BLS) or other specific courses	Simulation courses			Yes		I give lectures	Perform work-based interactive teaching (operating room)	Running clinical case discussions		Teach informally, during every day work		Planning and preparation for teaching session	Using visual aids	Interactive teaching	Problem based learning	Teaching the skills	Giving feedback	Organizing and leading the discussions	Organizing specific sessions (journal clubs, interactive sessions, pro and con debate…)		Yes	Yes	I am an examiner for the final exam				I give feedback during everyday work	I am involved in other forms of formative assessment (for example multisource feedback)		Course Co-ordinator	Yes, I am paid more	Yes, it is recognised for promotion in academia.
Female	Lithuania	Lithuania	Europe	5-10	4	Specialist	Academic hospital (Teaching or University related)	Yes (please refer to Q10)	Almost every day	Less than 5					Advanced Life Support (ALS), Basic Life Support (BLS) or other specific courses				No		I give lectures	Perform work-based interactive teaching (operating room)	Running clinical case discussions		Teach informally, during every day work		Planning and preparation for teaching session	Using visual aids	Interactive teaching	Problem based learning	Teaching the skills	Giving feedback				No	No					I give feedback during everyday work	I am involved in other forms of formative assessment (for example multisource feedback)						No, it is assumed as being a part of everyday work
Female	Lithuania	Lithuania	Europe	16-20	4	Chief of Department	Academic hospital (Teaching or University related)	Yes (please refer to Q10)	Every day	11-15			ESAIC Teach the Teacher (TTT) courses	Other short TTT courses	Advanced Life Support (ALS), Basic Life Support (BLS) or other specific courses				No		I give lectures	Perform work-based interactive teaching (operating room)		Involved in simulation sessions	Teach informally, during every day work		Planning and preparation for teaching session	Using visual aids	Interactive teaching	Problem based learning	Teaching the skills	Giving feedback	Organizing and leading the discussions	Organizing specific sessions (journal clubs, interactive sessions, pro and con debate…)		Yes	Yes	I am an examiner for the final exam			I give feedback during simulation sessions	I give feedback during everyday work	I am involved in other forms of formative assessment (for example multisource feedback)			Yes, I am paid more
Male	Lithuania	Lithuania	Europe	over 20 years	3	Specialist	General hospital	No (please refer to Q21)
Male	Lithuania	Lithuania	Europe	over 20 years	3	Specialist	General hospital	No (please refer to Q21)
Male	Georgia	Georgia	Asia	over 20 years	5	Teacher (in University)	Private hospital	No (please refer to Q21)
Male	Luxembourg	Luxembourg	Europe	16-20	5	Teacher (in University)	Academic hospital (Teaching or University related)	No (please refer to Q21)
Male	India	Saudi Arabia	Asia	5-10	3	Specialist	General hospital	No (please refer to Q21)
Male	Zimbabwe	Canada	North America	11-15	4	Senior specialist	Academic hospital (Teaching or University related)	Yes (please refer to Q10)	Every day	11-15	Master in Medical Education					Simulation courses			Yes, some elements, but not systematically		I give lectures	Perform work-based interactive teaching (operating room)	Running clinical case discussions	Involved in simulation sessions	Teach informally, during every day work			Using visual aids	Interactive teaching	Problem based learning	Teaching the skills	Giving feedback	Organizing and leading the discussions			No	No				I give feedback during simulation sessions	I give feedback during everyday work	I am involved in other forms of formative assessment (for example multisource feedback)						No, it is assumed as being a part of everyday work
Female	Malta	Malta	Europe	11-15	5	Senior specialist	Academic hospital (Teaching or University related)	Yes (please refer to Q10)	Almost every day	6-10			ESAIC Teach the Teacher (TTT) courses		Advanced Life Support (ALS), Basic Life Support (BLS) or other specific courses				No		I give lectures	Perform work-based interactive teaching (operating room)	Running clinical case discussions	Involved in simulation sessions	Teach informally, during every day work		Planning and preparation for teaching session	Using visual aids		Problem based learning	Teaching the skills	Giving feedback	Organizing and leading the discussions	Organizing specific sessions (journal clubs, interactive sessions, pro and con debate…)		Yes	Yes	I am an examiner for the final exam		I occasionally carry out assessment during the residency program (Direct Observation of Procedural Skills - DOPS)	I give feedback during simulation sessions	I give feedback during everyday work	I am involved in other forms of formative assessment (for example multisource feedback)				Yes, it is recognised for promotion in academia.
Male	India	India	Asia	5-10	3	Specialist	Academic hospital (Teaching or University related)	No (please refer to Q21)
Male	Malta	Malta	Europe	over 20 years	Over 5	Specialist	Academic hospital (Teaching or University related)	Yes (please refer to Q10)	Almost every day	11-15		Obligatory teaching courses for University teachers	ESAIC Teach the Teacher (TTT) courses	Other short TTT courses	Advanced Life Support (ALS), Basic Life Support (BLS) or other specific courses				Yes, some elements, but not systematically		I give lectures	Perform work-based interactive teaching (operating room)	Running clinical case discussions	Involved in simulation sessions	Teach informally, during every day work	coordinate training	Planning and preparation for teaching session	Using visual aids	Interactive teaching	Problem based learning	Teaching the skills	Giving feedback	Organizing and leading the discussions	Organizing specific sessions (journal clubs, interactive sessions, pro and con debate…)		Yes	No	I am an examiner for the final exam		I occasionally carry out assessment during the residency program (Direct Observation of Procedural Skills - DOPS)	I give feedback during simulation sessions	I give feedback during everyday work	I am involved in other forms of formative assessment (for example multisource feedback)		Prepare yearly knowledge based assessments	Yes, I am paid more		Yes, I have a more visible position in the department
Female	Serbia	Malta	Europe	over 20 years	4	Senior specialist	Academic hospital (Teaching or University related)	Yes (please refer to Q10)	Every day	over 16	Master in Medical Education								Yes						Teach informally, during every day work						Teaching the skills					Yes	No							I am not involved in any kind of assessment		Yes, I am paid more
Male	Malta	Malta	Europe	over 20 years	5	Senior specialist	Academic hospital (Teaching or University related)	Yes (please refer to Q10)	Almost every day	over 16							None		Yes, some elements, but not systematically		I give lectures	Perform work-based interactive teaching (operating room)			Teach informally, during every day work		Planning and preparation for teaching session	Using visual aids	Interactive teaching	Problem based learning	Teaching the skills	Giving feedback				No	No			I occasionally carry out assessment during the residency program (Direct Observation of Procedural Skills - DOPS)		I give feedback during everyday work	I am involved in other forms of formative assessment (for example multisource feedback)		Previously examiner for final exam, but have not participated recently due to other commitments				No, it is assumed as being a part of everyday work
Female	Malta	Malta	Europe	11-15	Over 5	Senior specialist	Academic hospital (Teaching or University related)	Yes (please refer to Q10)	Almost every day	6-10	Master in Medical Education		ESAIC Teach the Teacher (TTT) courses		Advanced Life Support (ALS), Basic Life Support (BLS) or other specific courses	Simulation courses			No		I give lectures	Perform work-based interactive teaching (operating room)	Running clinical case discussions	Involved in simulation sessions	Teach informally, during every day work		Planning and preparation for teaching session	Using visual aids	Interactive teaching	Problem based learning	Teaching the skills	Giving feedback	Organizing and leading the discussions			Yes	Yes			I occasionally carry out assessment during the residency program (Direct Observation of Procedural Skills - DOPS)	I give feedback during simulation sessions	I give feedback during everyday work						Yes, I have a more visible position in the department
Male	Malta	Malta	Europe	5-10	Over 5	Specialist	Academic hospital (Teaching or University related)	No (please refer to Q21)
Male	India	India	Asia	11-15	Less than 3	Senior specialist	Private hospital	Yes (please refer to Q10)
Female	Malta	Malta	Europe	11-15	Over 5	Specialist	Academic hospital (Teaching or University related)	Yes (please refer to Q10)	When in the operating theater (always have an allocated resident)	6-10			ESAIC Teach the Teacher (TTT) courses	Other short TTT courses	Advanced Life Support (ALS), Basic Life Support (BLS) or other specific courses	Simulation courses			Yes, some elements, but not systematically		I give lectures	Perform work-based interactive teaching (operating room)	Running clinical case discussions	Involved in simulation sessions	Teach informally, during every day work		Planning and preparation for teaching session	Using visual aids	Interactive teaching	Problem based learning	Teaching the skills	Giving feedback	Organizing and leading the discussions			Yes	Yes			I occasionally carry out assessment during the residency program (Direct Observation of Procedural Skills - DOPS)	I give feedback during simulation sessions	I give feedback during everyday work	I am involved in other forms of formative assessment (for example multisource feedback)						No, it is assumed as being a part of everyday work
Male	Netherlands	Netherlands	Europe	5-10	5	Specialist	Academic hospital (Teaching or University related)	Yes (please refer to Q10)	When in the operating theater (always have an allocated resident)	Less than 5				Other short TTT courses					Other (please specify)	Don't know		Perform work-based interactive teaching (operating room)	Running clinical case discussions		Teach informally, during every day work							Giving feedback				No	No					I give feedback during everyday work	I am involved in other forms of formative assessment (for example multisource feedback)						No, it is assumed as being a part of everyday work
Male	Netherlands	Netherlands	Europe	over 20 years	5	Senior specialist	General hospital	Yes (please refer to Q10)	Almost every day	over 16				Other short TTT courses	Advanced Life Support (ALS), Basic Life Support (BLS) or other specific courses	Simulation courses			Yes		I give lectures	Perform work-based interactive teaching (operating room)	Running clinical case discussions		Teach informally, during every day work					Problem based learning	Teaching the skills	Giving feedback	Organizing and leading the discussions	Organizing specific sessions (journal clubs, interactive sessions, pro and con debate…)		No	Yes	I am an examiner for the final exam				I give feedback during everyday work	I am involved in other forms of formative assessment (for example multisource feedback)						No, it is assumed as being a part of everyday work
Female	Belgium	Bangladesh	Asia	11-15	5	Senior specialist	Academic hospital (Teaching or University related)	Yes (please refer to Q10)
Female	United States of America	Netherlands	Europe	16-20	Over 5	Senior specialist	Specialized clinic	Yes (please refer to Q10)	Less than once a week	Less than 5					Advanced Life Support (ALS), Basic Life Support (BLS) or other specific courses				Yes, some elements, but not systematically			Perform work-based interactive teaching (operating room)	Running clinical case discussions	Involved in simulation sessions			Planning and preparation for teaching session	Using visual aids	Interactive teaching	Problem based learning	Teaching the skills	Giving feedback	Organizing and leading the discussions			Yes	No	I am an examiner for the final exam			I give feedback during simulation sessions					Yes, I am paid more		Yes, I have a more visible position in the department
Male	Netherlands	Netherlands	Europe	over 20 years	5	Senior specialist	Academic hospital (Teaching or University related)	Yes (please refer to Q10)	When in the operating theater (always have an allocated resident)	over 16				Other short TTT courses	Advanced Life Support (ALS), Basic Life Support (BLS) or other specific courses	Simulation courses			Yes			Perform work-based interactive teaching (operating room)	Running clinical case discussions	Involved in simulation sessions	Teach informally, during every day work			Using visual aids	Interactive teaching	Problem based learning	Teaching the skills	Giving feedback				No	Yes			I occasionally carry out assessment during the residency program (Direct Observation of Procedural Skills - DOPS)	I give feedback during simulation sessions	I give feedback during everyday work							No, it is assumed as being a part of everyday work
Male	Netherlands	Netherlands	Europe	5-10	5	Specialist	Academic hospital (Teaching or University related)	Yes (please refer to Q10)	When in the operating theater (always have an allocated resident)	Less than 5		Obligatory teaching courses for University teachers		Other short TTT courses	Advanced Life Support (ALS), Basic Life Support (BLS) or other specific courses	Simulation courses			Yes		I give lectures	Perform work-based interactive teaching (operating room)			Teach informally, during every day work				Interactive teaching	Problem based learning	Teaching the skills	Giving feedback				No	No			I occasionally carry out assessment during the residency program (Direct Observation of Procedural Skills - DOPS)		I give feedback during everyday work	I am involved in other forms of formative assessment (for example multisource feedback)						No, it is assumed as being a part of everyday work
Male	Netherlands	Netherlands	Europe	5-10	5	Specialist	Academic hospital (Teaching or University related)	Yes (please refer to Q10)	Less than once a week	Less than 5				Other short TTT courses					Yes, some elements, but not systematically			Perform work-based interactive teaching (operating room)			Teach informally, during every day work				Interactive teaching	Problem based learning	Teaching the skills	Giving feedback				No	Yes			I occasionally carry out assessment during the residency program (Direct Observation of Procedural Skills - DOPS)		I give feedback during everyday work	I am involved in other forms of formative assessment (for example multisource feedback)						No, it is assumed as being a part of everyday work
Male	Nigeria	Nigeria	Africa	16-20	4	Chief of Department	Academic hospital (Teaching or University related)	Yes (please refer to Q10)	Almost every day	6-10					Advanced Life Support (ALS), Basic Life Support (BLS) or other specific courses				Yes, some elements, but not systematically		I give lectures	Perform work-based interactive teaching (operating room)	Running clinical case discussions		Teach informally, during every day work		Planning and preparation for teaching session	Using visual aids	Interactive teaching	Problem based learning	Teaching the skills	Giving feedback				Yes	Yes						I am involved in other forms of formative assessment (for example multisource feedback)					Yes, I have a more visible position in the department
Female	Netherlands	Netherlands	Europe	16-20	Over 5	Senior resident	General hospital	Yes (please refer to Q10)	Almost every day	6-10				Other short TTT courses	Advanced Life Support (ALS), Basic Life Support (BLS) or other specific courses				Other (please specify)	I don’t know		Perform work-based interactive teaching (operating room)					Planning and preparation for teaching session	Using visual aids	Interactive teaching		Teaching the skills					No	No					I give feedback during everyday work							No, it is assumed as being a part of everyday work
Male	Belgium	Netherlands	Europe	16-20	5	Specialist	Academic hospital (Teaching or University related)	Yes (please refer to Q10)	Every day	11-15					Advanced Life Support (ALS), Basic Life Support (BLS) or other specific courses	Simulation courses			Yes		I give lectures			Involved in simulation sessions	Teach informally, during every day work						Teaching the skills	Giving feedback	Organizing and leading the discussions	Organizing specific sessions (journal clubs, interactive sessions, pro and con debate…)		Yes	Yes	I am an examiner for the final exam		I occasionally carry out assessment during the residency program (Direct Observation of Procedural Skills - DOPS)		I give feedback during everyday work							No, it is assumed as being a part of everyday work
Male	India	United Arab Emirates	Asia	16-20	3	Senior specialist	General hospital	No (please refer to Q21)
Male	Germany	Netherlands	Europe	over 20 years	5	Senior specialist	Academic hospital (Teaching or University related)	Yes (please refer to Q10)	Every day	over 16		Obligatory teaching courses for University teachers	ESAIC Teach the Teacher (TTT) courses	Other short TTT courses	Advanced Life Support (ALS), Basic Life Support (BLS) or other specific courses	Simulation courses			Yes		I give lectures	Perform work-based interactive teaching (operating room)			Teach informally, during every day work	practise related workshops	Planning and preparation for teaching session		Interactive teaching	Problem based learning	Teaching the skills	Giving feedback	Organizing and leading the discussions	Organizing specific sessions (journal clubs, interactive sessions, pro and con debate…)		Yes	Yes	I am an examiner for the final exam	I am European Diploma in Anaesthesia and Intensive Care (EDAIC) part II examiner	I occasionally carry out assessment during the residency program (Direct Observation of Procedural Skills - DOPS)		I give feedback during everyday work	I am involved in other forms of formative assessment (for example multisource feedback)						No, it is assumed as being a part of everyday work
Male	Netherlands	Netherlands	Europe	11-15	5	Senior specialist	General hospital	Yes (please refer to Q10)	Almost every day	6-10		Obligatory teaching courses for University teachers		Other short TTT courses	Advanced Life Support (ALS), Basic Life Support (BLS) or other specific courses	Simulation courses			Yes			Perform work-based interactive teaching (operating room)	Running clinical case discussions		Teach informally, during every day work		Planning and preparation for teaching session	Using visual aids	Interactive teaching	Problem based learning	Teaching the skills	Giving feedback	Organizing and leading the discussions	Organizing specific sessions (journal clubs, interactive sessions, pro and con debate…)		No	Yes					I give feedback during everyday work	I am involved in other forms of formative assessment (for example multisource feedback)
Male	Netherlands	Netherlands	Europe	16-20	5	Senior resident	General hospital	Yes (please refer to Q10)	When in the operating theater (always have an allocated resident)	6-10		Obligatory teaching courses for University teachers		Other short TTT courses	Advanced Life Support (ALS), Basic Life Support (BLS) or other specific courses	Simulation courses		Atls	Yes, some elements, but not systematically		I give lectures	Perform work-based interactive teaching (operating room)	Running clinical case discussions				Planning and preparation for teaching session	Using visual aids			Teaching the skills	Giving feedback		Organizing specific sessions (journal clubs, interactive sessions, pro and con debate…)		Yes	Yes	I am an examiner for the final exam		I occasionally carry out assessment during the residency program (Direct Observation of Procedural Skills - DOPS)		I give feedback during everyday work			I'm the chair if the national examination committee				No, it is assumed as being a part of everyday work
Female	Netherlands	Netherlands	Europe	5-10	5	Trainee	Academic hospital (Teaching or University related)	No (please refer to Q21)
Female	Netherlands	Netherlands	Europe	over 20 years	5	Chief of Department	Specialized clinic	Yes (please refer to Q10)
Male	Netherlands	Netherlands	Europe	11-15	5	Specialist	Academic hospital (Teaching or University related)	Yes (please refer to Q10)	Almost every day	11-15		Obligatory teaching courses for University teachers		Other short TTT courses	Advanced Life Support (ALS), Basic Life Support (BLS) or other specific courses				Yes		I give lectures	Perform work-based interactive teaching (operating room)	Running clinical case discussions		Teach informally, during every day work	Problem Based Learning Sessions	Planning and preparation for teaching session	Using visual aids	Interactive teaching	Problem based learning	Teaching the skills	Giving feedback	Organizing and leading the discussions			No	Yes			I occasionally carry out assessment during the residency program (Direct Observation of Procedural Skills - DOPS)		I give feedback during everyday work	I am involved in other forms of formative assessment (for example multisource feedback)						No, it is assumed as being a part of everyday work
Male	Zambia	New Zealand	Australia and Oceania	over 20 years	4	Specialist	General hospital		Almost every day	over 16							None		Other (please specify)	There might be now.		Perform work-based interactive teaching (operating room)			Teach informally, during every day work					Problem based learning		Giving feedback				No	No			I occasionally carry out assessment during the residency program (Direct Observation of Procedural Skills - DOPS)			I am involved in other forms of formative assessment (for example multisource feedback)						No, it is assumed as being a part of everyday work
Female	Netherlands	Netherlands	Europe	5-10	5	Specialist	General hospital	No (please refer to Q21)
Male	Germany	Netherlands	Europe	16-20	5	Senior specialist	General hospital	Yes (please refer to Q10)	Less than once a week	over 16		Obligatory teaching courses for University teachers		Other short TTT courses	Advanced Life Support (ALS), Basic Life Support (BLS) or other specific courses	Simulation courses			No, but students are exposed to outcome based teaching						Teach informally, during every day work	Problem based learning	Planning and preparation for teaching session		Interactive teaching	Problem based learning	Teaching the skills	Giving feedback	Organizing and leading the discussions			No	No					I give feedback during everyday work	I am involved in other forms of formative assessment (for example multisource feedback)						No, it is assumed as being a part of everyday work
Male	Netherlands	Netherlands	Europe	16-20	5	Senior specialist	General hospital	Yes (please refer to Q10)	Every day	over 16				Other short TTT courses	Advanced Life Support (ALS), Basic Life Support (BLS) or other specific courses	Simulation courses		course director Generic Instructor Course	Yes		I give lectures	Perform work-based interactive teaching (operating room)	Running clinical case discussions	Involved in simulation sessions	Teach informally, during every day work		Planning and preparation for teaching session	Using visual aids	Interactive teaching	Problem based learning	Teaching the skills	Giving feedback	Organizing and leading the discussions	Organizing specific sessions (journal clubs, interactive sessions, pro and con debate…)		Yes	Yes	I am an examiner for the final exam		I occasionally carry out assessment during the residency program (Direct Observation of Procedural Skills - DOPS)	I give feedback during simulation sessions	I give feedback during everyday work						Yes, I have a more visible position in the department
Male	Netherlands	Netherlands	Europe	5-10	Over 5	Specialist	General hospital	Yes (please refer to Q10)	Almost every day	Less than 5				Other short TTT courses	Advanced Life Support (ALS), Basic Life Support (BLS) or other specific courses				No		I give lectures	Perform work-based interactive teaching (operating room)	Running clinical case discussions		Teach informally, during every day work			Using visual aids		Problem based learning	Teaching the skills	Giving feedback	Organizing and leading the discussions	Organizing specific sessions (journal clubs, interactive sessions, pro and con debate…)		No	Yes					I give feedback during everyday work	I am involved in other forms of formative assessment (for example multisource feedback)						No, it is assumed as being a part of everyday work
Male	Netherlands	Netherlands	Europe	16-20	5	Specialist	Academic hospital (Teaching or University related)	Yes (please refer to Q10)	Every day	6-10		Obligatory teaching courses for University teachers		Other short TTT courses				PhD medicale ducation, postgraduate certificate in emdicale ducation, postgraduate certificate in health professions education	Yes, some elements, but not systematically		I give lectures	Perform work-based interactive teaching (operating room)	Running clinical case discussions		Teach informally, during every day work	vice program director of residency training	Planning and preparation for teaching session	Using visual aids	Interactive teaching	Problem based learning	Teaching the skills	Giving feedback				Yes	No	I am an examiner for the final exam		I occasionally carry out assessment during the residency program (Direct Observation of Procedural Skills - DOPS)		I give feedback during everyday work	I am involved in other forms of formative assessment (for example multisource feedback)					Yes, I have a more visible position in the department
Female	Netherlands	Netherlands	Europe	5-10	5	Specialist	General hospital	Yes (please refer to Q10)	Almost every day	Less than 5							None		No			Perform work-based interactive teaching (operating room)	Running clinical case discussions		Teach informally, during every day work				Interactive teaching	Problem based learning	Teaching the skills	Giving feedback				Yes	Yes			I occasionally carry out assessment during the residency program (Direct Observation of Procedural Skills - DOPS)		I give feedback during everyday work							No, it is assumed as being a part of everyday work
Female	Netherlands	Netherlands	Europe	5-10	5	Specialist	Academic hospital (Teaching or University related)	Yes (please refer to Q10)	Every day	11-15		Obligatory teaching courses for University teachers			Advanced Life Support (ALS), Basic Life Support (BLS) or other specific courses	Simulation courses			Yes		I give lectures			Involved in simulation sessions	Teach informally, during every day work		Planning and preparation for teaching session	Using visual aids	Interactive teaching	Problem based learning	Teaching the skills	Giving feedback	Organizing and leading the discussions	Organizing specific sessions (journal clubs, interactive sessions, pro and con debate…)		Yes	Yes				I give feedback during simulation sessions	I give feedback during everyday work							No, it is assumed as being a part of everyday work
Female	Israel	Israel	Asia	5-10	5	Specialist	Academic hospital (Teaching or University related)	Yes (please refer to Q10)	Almost every day	Less than 5					Advanced Life Support (ALS), Basic Life Support (BLS) or other specific courses				No		I give lectures	Perform work-based interactive teaching (operating room)			Teach informally, during every day work		Planning and preparation for teaching session	Using visual aids			Teaching the skills	Giving feedback		Organizing specific sessions (journal clubs, interactive sessions, pro and con debate…)		No	No	I am an examiner for the final exam				I give feedback during everyday work							No, it is assumed as being a part of everyday work
Female	Netherlands	Netherlands	Europe	11-15	5	Specialist	General hospital	Yes (please refer to Q10)
Male	Netherlands	Netherlands	Europe	over 20 years	5	Specialist	General hospital	Yes (please refer to Q10)	Once a week	11-15				Other short TTT courses	Advanced Life Support (ALS), Basic Life Support (BLS) or other specific courses				Yes, some elements, but not systematically			Perform work-based interactive teaching (operating room)							Interactive teaching		Teaching the skills	Giving feedback				No	No					I give feedback during everyday work							No, it is assumed as being a part of everyday work
Male	Netherlands	Netherlands	Europe	over 20 years	5	Senior specialist	General hospital	Yes (please refer to Q10)	Almost every day	6-10				Other short TTT courses	Advanced Life Support (ALS), Basic Life Support (BLS) or other specific courses				Yes		I give lectures	Perform work-based interactive teaching (operating room)	Running clinical case discussions		Teach informally, during every day work		Planning and preparation for teaching session		Interactive teaching	Problem based learning	Teaching the skills	Giving feedback	Organizing and leading the discussions	Organizing specific sessions (journal clubs, interactive sessions, pro and con debate…)		Yes	No			I occasionally carry out assessment during the residency program (Direct Observation of Procedural Skills - DOPS)		I give feedback during everyday work	I am involved in other forms of formative assessment (for example multisource feedback)						No, it is assumed as being a part of everyday work
Female	Netherlands	Netherlands	Europe	11-15	5	Specialist	Academic hospital (Teaching or University related)	Yes (please refer to Q10)	Almost every day	6-10		Obligatory teaching courses for University teachers		Other short TTT courses		Simulation courses		am studying educational aspects of airway management, have developed a national course	Yes		I give lectures	Perform work-based interactive teaching (operating room)	Running clinical case discussions	Involved in simulation sessions	Teach informally, during every day work		Planning and preparation for teaching session	Using visual aids	Interactive teaching			Giving feedback	Organizing and leading the discussions	Organizing specific sessions (journal clubs, interactive sessions, pro and con debate…)	\i try to get the residents involved as trainers and prepare them for giving training	Yes	Yes	I am an examiner for the final exam		I occasionally carry out assessment during the residency program (Direct Observation of Procedural Skills - DOPS)	I give feedback during simulation sessions	I give feedback during everyday work	I am involved in other forms of formative assessment (for example multisource feedback)						No, it is assumed as being a part of everyday work
Male	Germany	Netherlands	Europe	over 20 years	4	Specialist	General hospital	No (please refer to Q21)
Male	Netherlands	Netherlands	Europe	over 20 years	5	Chief of Department	Specialized clinic	Yes (please refer to Q10)	Almost every day	Less than 5				Other short TTT courses	Advanced Life Support (ALS), Basic Life Support (BLS) or other specific courses				Yes		I give lectures	Perform work-based interactive teaching (operating room)	Running clinical case discussions	Involved in simulation sessions	Teach informally, during every day work				Interactive teaching	Problem based learning	Teaching the skills	Giving feedback	Organizing and leading the discussions			Yes	Yes			I occasionally carry out assessment during the residency program (Direct Observation of Procedural Skills - DOPS)	I give feedback during simulation sessions	I give feedback during everyday work							No, it is assumed as being a part of everyday work
Female	Netherlands	Netherlands	Europe	over 20 years	5	Chief of Department	Academic hospital (Teaching or University related)	Yes (please refer to Q10)	Once a week	over 16		Obligatory teaching courses for University teachers		Other short TTT courses					Yes		I give lectures	Perform work-based interactive teaching (operating room)	Running clinical case discussions	Involved in simulation sessions	Teach informally, during every day work	Curriculum development	Planning and preparation for teaching session	Using visual aids	Interactive teaching	Problem based learning	Teaching the skills	Giving feedback	Organizing and leading the discussions	Organizing specific sessions (journal clubs, interactive sessions, pro and con debate…)		Yes	Yes	I am an examiner for the final exam		I occasionally carry out assessment during the residency program (Direct Observation of Procedural Skills - DOPS)	I give feedback during simulation sessions	I give feedback during everyday work					Yes, it is recognised for promotion in academia.	Yes, I have a more visible position in the department
Male	Germany	Netherlands	Europe	over 20 years	5	Teacher (in University)	Academic hospital (Teaching or University related)	Yes (please refer to Q10)	Almost every day	over 16		Obligatory teaching courses for University teachers		Other short TTT courses	Advanced Life Support (ALS), Basic Life Support (BLS) or other specific courses	Simulation courses		Masterclasses on coaching, leadership, change management, medical education	Yes		I give lectures	Perform work-based interactive teaching (operating room)	Running clinical case discussions		Teach informally, during every day work		Planning and preparation for teaching session	Using visual aids	Interactive teaching	Problem based learning	Teaching the skills	Giving feedback	Organizing and leading the discussions	Organizing specific sessions (journal clubs, interactive sessions, pro and con debate…)	Blended learning, skills training	Yes	Yes	I am an examiner for the final exam		I occasionally carry out assessment during the residency program (Direct Observation of Procedural Skills - DOPS)		I give feedback during everyday work	I am involved in other forms of formative assessment (for example multisource feedback)				Yes, it is recognised for promotion in academia.
Male	Germany	Netherlands	Europe	over 20 years	5	Teacher (in University)	Academic hospital (Teaching or University related)	Yes (please refer to Q10)	Almost every day	over 16		Obligatory teaching courses for University teachers		Other short TTT courses	Advanced Life Support (ALS), Basic Life Support (BLS) or other specific courses			BKO basic qualification for Teaching	Yes, some elements, but not systematically		I give lectures	Perform work-based interactive teaching (operating room)	Running clinical case discussions		Teach informally, during every day work		Planning and preparation for teaching session		Interactive teaching		Teaching the skills	Giving feedback	Organizing and leading the discussions			Yes	Yes		I am European Diploma in Anaesthesia and Intensive Care (EDAIC) part II examiner	I occasionally carry out assessment during the residency program (Direct Observation of Procedural Skills - DOPS)		I give feedback during everyday work	I am involved in other forms of formative assessment (for example multisource feedback)				Yes, it is recognised for promotion in academia.	Yes, I have a more visible position in the department
Male	Greece	Netherlands	Europe	11-15	5	Specialist	General hospital	No (please refer to Q21)
Female	Netherlands	Netherlands	Europe	11-15	5	Specialist	General hospital	Yes (please refer to Q10)	Once a week	6-10				Other short TTT courses	Advanced Life Support (ALS), Basic Life Support (BLS) or other specific courses	Simulation courses			Yes			Perform work-based interactive teaching (operating room)			Teach informally, during every day work					Problem based learning	Teaching the skills	Giving feedback				No	No					I give feedback during everyday work	I am involved in other forms of formative assessment (for example multisource feedback)						No, it is assumed as being a part of everyday work
Male	Poland	Netherlands	Europe	over 20 years	Over 5	Specialist	General hospital	No (please refer to Q21)
Female	Brazil	Netherlands	Europe	16-20	3	Specialist	Academic hospital (Teaching or University related)	No (please refer to Q21)
Female	Germany	Netherlands	Europe	over 20 years	5	Specialist	Academic hospital (Teaching or University related)	Yes (please refer to Q10)	Every day	over 16				Other short TTT courses		Simulation courses			Yes		I give lectures	Perform work-based interactive teaching (operating room)	Running clinical case discussions		Teach informally, during every day work		Planning and preparation for teaching session	Using visual aids	Interactive teaching	Problem based learning		Giving feedback		Organizing specific sessions (journal clubs, interactive sessions, pro and con debate…)		No	No			I occasionally carry out assessment during the residency program (Direct Observation of Procedural Skills - DOPS)	I give feedback during simulation sessions	I give feedback during everyday work	I am involved in other forms of formative assessment (for example multisource feedback)					Yes, I have a more visible position in the department
Female	Portugal	Norway	Europe	11-15	4	Senior specialist	Academic hospital (Teaching or University related)	Yes (please refer to Q10)	Every day	11-15					Advanced Life Support (ALS), Basic Life Support (BLS) or other specific courses				Yes, some elements, but not systematically		I give lectures	Perform work-based interactive teaching (operating room)	Running clinical case discussions		Teach informally, during every day work		Planning and preparation for teaching session	Using visual aids			Teaching the skills	Giving feedback	Organizing and leading the discussions			No	No			I occasionally carry out assessment during the residency program (Direct Observation of Procedural Skills - DOPS)		I give feedback during everyday work							No, it is assumed as being a part of everyday work
Female	Norway	Norway	Europe	11-15	Over 5	Senior specialist	Academic hospital (Teaching or University related)	Yes (please refer to Q10)	Once a week	11-15					Advanced Life Support (ALS), Basic Life Support (BLS) or other specific courses	Simulation courses		1/2 year university education in pedagogy	Yes		I give lectures	Perform work-based interactive teaching (operating room)	Running clinical case discussions		Teach informally, during every day work	dedicated role as senior consultant with focus on teaching residents 2 days a week	Planning and preparation for teaching session	Using visual aids		Problem based learning	Teaching the skills	Giving feedback	Organizing and leading the discussions	Organizing specific sessions (journal clubs, interactive sessions, pro and con debate…)		Yes	Yes			I occasionally carry out assessment during the residency program (Direct Observation of Procedural Skills - DOPS)		I give feedback during everyday work				Yes, I am paid more		Yes, I have a more visible position in the department
Male	Norway	Norway	Europe	16-20	Over 5	Senior specialist	Academic hospital (Teaching or University related)	Yes (please refer to Q10)	Almost every day	11-15				Other short TTT courses	Advanced Life Support (ALS), Basic Life Support (BLS) or other specific courses	Simulation courses		I	Yes, some elements, but not systematically		I give lectures	Perform work-based interactive teaching (operating room)	Running clinical case discussions	Involved in simulation sessions	Teach informally, during every day work		Planning and preparation for teaching session	Using visual aids	Interactive teaching			Giving feedback	Organizing and leading the discussions	Organizing specific sessions (journal clubs, interactive sessions, pro and con debate…)		Yes	Yes		I am European Diploma in Anaesthesia and Intensive Care (EDAIC) part II examiner			I give feedback during everyday work							No, it is assumed as being a part of everyday work
Male	Pakistan	Pakistan	Asia	5-10	3	Teacher (in University)	Academic hospital (Teaching or University related)	No (please refer to Q21)
Male	Denmark	Norway	Europe	over 20 years	Over 5	Teacher (in University)	General hospital	Yes (please refer to Q10)	Once a week	over 16					Advanced Life Support (ALS), Basic Life Support (BLS) or other specific courses	Simulation courses		University courses on teaching	Yes, some elements, but not systematically		I give lectures	Perform work-based interactive teaching (operating room)	Running clinical case discussions	Involved in simulation sessions	Teach informally, during every day work				Interactive teaching	Problem based learning		Giving feedback				No	No				I give feedback during simulation sessions	I give feedback during everyday work							No, it is assumed as being a part of everyday work
Male	Germany	Norway	Europe	11-15	Over 5	Senior specialist	Academic hospital (Teaching or University related)	Yes (please refer to Q10)	Every day	11-15		Obligatory teaching courses for University teachers						Train the trainers, non-formal educational training courses	No		I give lectures	Perform work-based interactive teaching (operating room)			Teach informally, during every day work		Planning and preparation for teaching session	Using visual aids	Interactive teaching	Problem based learning	Teaching the skills	Giving feedback	Organizing and leading the discussions	Organizing specific sessions (journal clubs, interactive sessions, pro and con debate…)		Yes	Yes		I am European Diploma in Anaesthesia and Intensive Care (EDAIC) part II examiner	I occasionally carry out assessment during the residency program (Direct Observation of Procedural Skills - DOPS)		I give feedback during everyday work							No, it is assumed as being a part of everyday work
Female	Brazil	Brazil	South America	over 20 years	Less than 3	Chief of Department	Academic hospital (Teaching or University related)	Yes (please refer to Q10)	Once a week	over 16						Simulation courses			No			Perform work-based interactive teaching (operating room)	Running clinical case discussions						Interactive teaching	Problem based learning	Teaching the skills					No	No			I occasionally carry out assessment during the residency program (Direct Observation of Procedural Skills - DOPS)	I give feedback during simulation sessions								No, it is assumed as being a part of everyday work
Female	Serbia	Norway	Europe	16-20	5	Chief of Department	Academic hospital (Teaching or University related)	Yes (please refer to Q10)	Almost every day	6-10							None		Yes		I give lectures	Perform work-based interactive teaching (operating room)	Running clinical case discussions		Teach informally, during every day work		Planning and preparation for teaching session	Using visual aids	Interactive teaching	Problem based learning	Teaching the skills	Giving feedback	Organizing and leading the discussions			No	No			I occasionally carry out assessment during the residency program (Direct Observation of Procedural Skills - DOPS)		I give feedback during everyday work	I am involved in other forms of formative assessment (for example multisource feedback)						No, it is assumed as being a part of everyday work
Female	Norway	Norway	Europe	5-10	5	Specialist	Academic hospital (Teaching or University related)	Yes (please refer to Q10)	When in the operating theater (always have an allocated resident)	6-10							None		Yes, some elements, but not systematically		I give lectures	Perform work-based interactive teaching (operating room)	Running clinical case discussions	Involved in simulation sessions	Teach informally, during every day work		Planning and preparation for teaching session	Using visual aids	Interactive teaching	Problem based learning	Teaching the skills	Giving feedback	Organizing and leading the discussions			No	Yes				I give feedback during simulation sessions	I give feedback during everyday work							No, it is assumed as being a part of everyday work
Female	Norway	Norway	Europe	over 20 years	5	Senior specialist	Academic hospital (Teaching or University related)	Yes (please refer to Q10)	Almost every day	over 16				Other short TTT courses					Other (please specify)	short TTT courses	I give lectures	Perform work-based interactive teaching (operating room)	Running clinical case discussions	Involved in simulation sessions	Teach informally, during every day work		Planning and preparation for teaching session	Using visual aids	Interactive teaching	Problem based learning	Teaching the skills	Giving feedback	Organizing and leading the discussions	Organizing specific sessions (journal clubs, interactive sessions, pro and con debate…)		Yes	Yes			I occasionally carry out assessment during the residency program (Direct Observation of Procedural Skills - DOPS)	I give feedback during simulation sessions		I am involved in other forms of formative assessment (for example multisource feedback)						No, it is assumed as being a part of everyday work
Male	Morocco	Morocco	Africa	over 20 years	4	Lecturer	Private hospital	Yes (please refer to Q10)	Almost every day	over 16		Obligatory teaching courses for University teachers			Advanced Life Support (ALS), Basic Life Support (BLS) or other specific courses	Simulation courses		Meeting- Congress - medical seminars	Yes, some elements, but not systematically				Running clinical case discussions		Teach informally, during every day work			Using visual aids	Interactive teaching		Teaching the skills		Organizing and leading the discussions			Yes	Yes			I occasionally carry out assessment during the residency program (Direct Observation of Procedural Skills - DOPS)									No, it is assumed as being a part of everyday work
Male	Slovakia	Norway	Europe	over 20 years	Over 5	Senior specialist	General hospital	Yes (please refer to Q10)	Every day	11-15					Advanced Life Support (ALS), Basic Life Support (BLS) or other specific courses	Simulation courses			No					Involved in simulation sessions	Teach informally, during every day work						Teaching the skills	Giving feedback				No	Yes					I give feedback during everyday work							No, it is assumed as being a part of everyday work
Female	Norway	Norway	Europe	over 20 years	5	Senior specialist	Academic hospital (Teaching or University related)	Yes (please refer to Q10)	Every day	over 16				Other short TTT courses	Advanced Life Support (ALS), Basic Life Support (BLS) or other specific courses	Simulation courses			Yes, some elements, but not systematically		I give lectures	Perform work-based interactive teaching (operating room)	Running clinical case discussions	Involved in simulation sessions	Teach informally, during every day work		Planning and preparation for teaching session	Using visual aids	Interactive teaching	Problem based learning	Teaching the skills	Giving feedback	Organizing and leading the discussions	Organizing specific sessions (journal clubs, interactive sessions, pro and con debate…)		Yes	Yes				I give feedback during simulation sessions	I give feedback during everyday work	I am involved in other forms of formative assessment (for example multisource feedback)						No, it is assumed as being a part of everyday work
Female	Norway	Norway	Europe	16-20	Over 5	Senior specialist	Academic hospital (Teaching or University related)	Yes (please refer to Q10)	When in the operating theater (always have an allocated resident)	11-15				Other short TTT courses					No		I give lectures	Perform work-based interactive teaching (operating room)		Involved in simulation sessions			Planning and preparation for teaching session	Using visual aids	Interactive teaching		Teaching the skills	Giving feedback				No	Yes			I occasionally carry out assessment during the residency program (Direct Observation of Procedural Skills - DOPS)	I give feedback during simulation sessions	I give feedback during everyday work	I am involved in other forms of formative assessment (for example multisource feedback)						No, it is assumed as being a part of everyday work
Male	Poland	Poland	Europe	11-15	Over 5	Specialist	Academic hospital (Teaching or University related)	Yes (please refer to Q10)	Less than once a week	Less than 5				Other short TTT courses	Advanced Life Support (ALS), Basic Life Support (BLS) or other specific courses	Simulation courses			No			Perform work-based interactive teaching (operating room)	Running clinical case discussions		Teach informally, during every day work				Interactive teaching	Problem based learning	Teaching the skills	Giving feedback				Yes	No		I am European Diploma in Anaesthesia and Intensive Care (EDAIC) part II examiner			I give feedback during everyday work
Male	Poland	Poland	Europe	5-10	Over 5	Specialist	General hospital	Yes (please refer to Q10)	Almost every day	Less than 5							None		No			Perform work-based interactive teaching (operating room)										Giving feedback				No	No							I am not involved in any kind of assessment					No, it is assumed as being a part of everyday work
Male	Poland	Poland	Europe	5-10	Over 5	Specialist	Academic hospital (Teaching or University related)	Yes (please refer to Q10)	When in the operating theater (always have an allocated resident)	Less than 5					Advanced Life Support (ALS), Basic Life Support (BLS) or other specific courses				No			Perform work-based interactive teaching (operating room)			Teach informally, during every day work					Problem based learning	Teaching the skills	Giving feedback				No	No					I give feedback during everyday work							No, it is assumed as being a part of everyday work
Male	Poland	Poland	Europe	11-15	Over 5	Specialist	General hospital	Yes (please refer to Q10)
Female	Poland	Poland	Europe	5-10	Over 5	Specialist	General hospital	No (please refer to Q21)
Male	Poland	Poland	Europe	11-15	Over 5	Senior specialist	Academic hospital (Teaching or University related)	Yes (please refer to Q10)	Almost every day	6-10					Advanced Life Support (ALS), Basic Life Support (BLS) or other specific courses	Simulation courses			No		I give lectures	Perform work-based interactive teaching (operating room)	Running clinical case discussions							Problem based learning	Teaching the skills	Giving feedback				Yes	Yes		I am European Diploma in Anaesthesia and Intensive Care (EDAIC) part II examiner	I occasionally carry out assessment during the residency program (Direct Observation of Procedural Skills - DOPS)		I give feedback during everyday work						Yes, I have a more visible position in the department
Male	Poland	Poland	Europe	11-15	Over 5	Specialist	Academic hospital (Teaching or University related)	Yes (please refer to Q10)	Almost every day	Less than 5						Simulation courses			No		I give lectures	Perform work-based interactive teaching (operating room)		Involved in simulation sessions	Teach informally, during every day work		Planning and preparation for teaching session	Using visual aids	Interactive teaching	Problem based learning	Teaching the skills	Giving feedback	Organizing and leading the discussions			Yes	Yes		I am European Diploma in Anaesthesia and Intensive Care (EDAIC) part II examiner		I give feedback during simulation sessions	I give feedback during everyday work							No, it is assumed as being a part of everyday work
Male	Poland	Poland	Europe	5-10	Over 5	Trainee	General hospital	No (please refer to Q21)
Female	Poland	Poland	Europe	5-10	Over 5	Senior resident	General hospital	Yes (please refer to Q10)	When in the operating theater (always have an allocated resident)	Less than 5					Advanced Life Support (ALS), Basic Life Support (BLS) or other specific courses				No						Teach informally, during every day work						Teaching the skills	Giving feedback				No	Yes					I give feedback during everyday work
Male	Poland	Poland	Europe	over 20 years	Over 5	Specialist	Private hospital	No (please refer to Q21)
Female	Poland	Poland	Europe	16-20	Over 5	Specialist	Academic hospital (Teaching or University related)	Yes (please refer to Q10)	When in the operating theater (always have an allocated resident)	6-10		Obligatory teaching courses for University teachers			Advanced Life Support (ALS), Basic Life Support (BLS) or other specific courses				No			Perform work-based interactive teaching (operating room)							Interactive teaching			Giving feedback				No	No		I am European Diploma in Anaesthesia and Intensive Care (EDAIC) part II examiner										No, it is assumed as being a part of everyday work
Male	Poland	Poland	Europe	11-15	Over 5	Chief of Department	Academic hospital (Teaching or University related)	Yes (please refer to Q10)	Every day	Less than 5					Advanced Life Support (ALS), Basic Life Support (BLS) or other specific courses				No		I give lectures	Perform work-based interactive teaching (operating room)	Running clinical case discussions		Teach informally, during every day work		Planning and preparation for teaching session	Using visual aids	Interactive teaching	Problem based learning	Teaching the skills	Giving feedback	Organizing and leading the discussions	Organizing specific sessions (journal clubs, interactive sessions, pro and con debate…)		Yes	Yes			I occasionally carry out assessment during the residency program (Direct Observation of Procedural Skills - DOPS)	I give feedback during simulation sessions	I give feedback during everyday work	I am involved in other forms of formative assessment (for example multisource feedback)		I am examiner for the local hospital exam			Yes, I have a more visible position in the department
Male	Poland	Poland	Europe	16-20	Over 5	Chief of Department	General hospital	Yes (please refer to Q10)	Every day	Less than 5					Advanced Life Support (ALS), Basic Life Support (BLS) or other specific courses				No						Teach informally, during every day work					Problem based learning	Teaching the skills	Giving feedback				No	No					I give feedback during everyday work							No, it is assumed as being a part of everyday work
Male	Poland	Poland	Europe	over 20 years	Over 5	Specialist	Private hospital	No (please refer to Q21)
Male	Poland	Poland	Europe	11-15	Over 5	Senior specialist	Academic hospital (Teaching or University related)	Yes (please refer to Q10)
Female	Portugal	Portugal	Europe	5-10	5	Trainee	General hospital	No (please refer to Q21)
Female	Portugal	Portugal	Europe	5-10	5	Specialist	General hospital	Yes (please refer to Q10)	Once a week	Less than 5					Advanced Life Support (ALS), Basic Life Support (BLS) or other specific courses				No		I give lectures	Perform work-based interactive teaching (operating room)			Teach informally, during every day work			Using visual aids			Teaching the skills			Organizing specific sessions (journal clubs, interactive sessions, pro and con debate…)		No	Yes				I give feedback during simulation sessions	I give feedback during everyday work							No, it is assumed as being a part of everyday work
Male	Portugal	Portugal	Europe	5-10	5	Specialist	General hospital	Yes (please refer to Q10)
Male	Portugal	Portugal	Europe	5-10	5	Specialist	General hospital	Yes (please refer to Q10)
Male	Portugal	Portugal	Europe	5-10	5	Specialist	General hospital	Yes (please refer to Q10)
Female	Portugal	Portugal	Europe	5-10	5	Specialist	General hospital	Yes (please refer to Q10)	Less than once a week	Less than 5				Other short TTT courses	Advanced Life Support (ALS), Basic Life Support (BLS) or other specific courses	Simulation courses			No		I give lectures	Perform work-based interactive teaching (operating room)	Running clinical case discussions	Involved in simulation sessions	Teach informally, during every day work		Planning and preparation for teaching session	Using visual aids	Interactive teaching	Problem based learning	Teaching the skills	Giving feedback	Organizing and leading the discussions			No	No				I give feedback during simulation sessions	I give feedback during everyday work
Female	Portugal	Portugal	Europe	5-10	4	Specialist	General hospital	Yes (please refer to Q10)	Almost every day	6-10				Other short TTT courses	Advanced Life Support (ALS), Basic Life Support (BLS) or other specific courses				No		I give lectures	Perform work-based interactive teaching (operating room)			Teach informally, during every day work		Planning and preparation for teaching session		Interactive teaching			Giving feedback	Organizing and leading the discussions	Organizing specific sessions (journal clubs, interactive sessions, pro and con debate…)		Yes	Yes					I give feedback during everyday work							No, it is assumed as being a part of everyday work
Male	Portugal	Portugal	Europe	16-20	4	Senior specialist	General hospital	Yes (please refer to Q10)	Every day	11-15				Other short TTT courses	Advanced Life Support (ALS), Basic Life Support (BLS) or other specific courses				No		I give lectures	Perform work-based interactive teaching (operating room)	Running clinical case discussions		Teach informally, during every day work		Planning and preparation for teaching session	Using visual aids			Teaching the skills	Giving feedback	Organizing and leading the discussions	Organizing specific sessions (journal clubs, interactive sessions, pro and con debate…)		Yes	Yes	I am an examiner for the final exam		I occasionally carry out assessment during the residency program (Direct Observation of Procedural Skills - DOPS)		I give feedback during everyday work	I am involved in other forms of formative assessment (for example multisource feedback)					Yes, I have a more visible position in the department
Male	Portugal	Portugal	Europe	5-10	5	Specialist	Private hospital	No (please refer to Q21)
Female	Portugal	Portugal	Europe	over 20 years	4	Specialist	General hospital	Yes (please refer to Q10)	Every day	over 16						Simulation courses			Yes, some elements, but not systematically			Perform work-based interactive teaching (operating room)	Running clinical case discussions	Involved in simulation sessions	Teach informally, during every day work			Using visual aids	Interactive teaching	Problem based learning	Teaching the skills					No	Yes			I occasionally carry out assessment during the residency program (Direct Observation of Procedural Skills - DOPS)		I give feedback during everyday work	I am involved in other forms of formative assessment (for example multisource feedback)						No, it is assumed as being a part of everyday work
Female	Portugal	Portugal	Europe	over 20 years	4	Senior specialist	General hospital	Yes (please refer to Q10)	Almost every day	over 16							None		No						Teach informally, during every day work			Using visual aids		Problem based learning		Giving feedback	Organizing and leading the discussions			No	Yes	I am an examiner for the final exam
Female	Portugal	Portugal	Europe	5-10	5	Senior resident	Academic hospital (Teaching or University related)	No (please refer to Q21)
Female	Portugal	Portugal	Europe	over 20 years	4	Specialist	General hospital	Yes (please refer to Q10)
Male	Spain	Portugal	Europe	16-20	4	Teacher (in University)	General hospital	Yes (please refer to Q10)	When in the operating theater (always have an allocated resident)	over 16			ESAIC Teach the Teacher (TTT) courses		Advanced Life Support (ALS), Basic Life Support (BLS) or other specific courses	Simulation courses			No			Perform work-based interactive teaching (operating room)														No	Yes		I am European Diploma in Anaesthesia and Intensive Care (EDAIC) part II examiner
Female	Portugal	Portugal	Europe	over 20 years	4	Specialist	General hospital	Yes (please refer to Q10)
Female	Portugal	Portugal	Europe	over 20 years	5	Chief of Department	General hospital	Yes (please refer to Q10)
Female	Portugal	Portugal	Europe	5-10	5	Specialist	Academic hospital (Teaching or University related)	Yes (please refer to Q10)
Female	Portugal	Portugal	Europe	16-20	4	Specialist	General hospital	No (please refer to Q21)
Male	Brazil	Brazil	South America	over 20 years	Less than 3	Chief of Department	Academic hospital (Teaching or University related)	Yes (please refer to Q10)	Every day	over 16					Advanced Life Support (ALS), Basic Life Support (BLS) or other specific courses				No			Perform work-based interactive teaching (operating room)	Running clinical case discussions		Teach informally, during every day work	Formally classes after day work.	Planning and preparation for teaching session	Using visual aids		Problem based learning			Organizing and leading the discussions	Organizing specific sessions (journal clubs, interactive sessions, pro and con debate…)		No	Yes			I occasionally carry out assessment during the residency program (Direct Observation of Procedural Skills - DOPS)		I give feedback during everyday work	I am involved in other forms of formative assessment (for example multisource feedback)						No, it is assumed as being a part of everyday work
Female	Portugal	Portugal	Europe	over 20 years	5	Senior specialist	General hospital	Yes (please refer to Q10)	Every day	over 16				Other short TTT courses	Advanced Life Support (ALS), Basic Life Support (BLS) or other specific courses	Simulation courses			Yes			Perform work-based interactive teaching (operating room)			Teach informally, during every day work				Interactive teaching	Problem based learning	Teaching the skills	Giving feedback				No	No					I give feedback during everyday work	I am involved in other forms of formative assessment (for example multisource feedback)						No, it is assumed as being a part of everyday work
Female	Portugal	Portugal	Europe	5-10	5	Specialist	Academic hospital (Teaching or University related)	Yes (please refer to Q10)	Almost every day	Less than 5						Simulation courses			No		I give lectures	Perform work-based interactive teaching (operating room)		Involved in simulation sessions	Teach informally, during every day work		Planning and preparation for teaching session	Using visual aids	Interactive teaching	Problem based learning	Teaching the skills	Giving feedback	Organizing and leading the discussions	Organizing specific sessions (journal clubs, interactive sessions, pro and con debate…)		Yes	No		I am European Diploma in Anaesthesia and Intensive Care (EDAIC) part II examiner	I occasionally carry out assessment during the residency program (Direct Observation of Procedural Skills - DOPS)	I give feedback during simulation sessions	I give feedback during everyday work							No, it is assumed as being a part of everyday work
Female	Portugal	Portugal	Europe	16-20	4	Senior specialist	General hospital	Yes (please refer to Q10)	When in the operating theater (always have an allocated resident)	11-15					Advanced Life Support (ALS), Basic Life Support (BLS) or other specific courses				No						Teach informally, during every day work						Teaching the skills	Giving feedback				No	No							I am not involved in any kind of assessment					No, it is assumed as being a part of everyday work
Male	Portugal	Portugal	Europe	5-10	5	Specialist	Academic hospital (Teaching or University related)	Yes (please refer to Q10)
Male	Portugal	Portugal	Europe	16-20	4	Senior specialist	Private hospital	No (please refer to Q21)
Female	Mongolia	Mongolia	Asia	16-20	Over 5	Teacher (in University)	Specialized clinic	Yes (please refer to Q10)
Female	Portugal	Portugal	Europe	over 20 years	4	Senior specialist	General hospital	Yes (please refer to Q10)
Female	Portugal	Portugal	Europe	over 20 years	4	Senior specialist	General hospital	Yes (please refer to Q10)
Female	Portugal	Portugal	Europe	16-20	4	Senior specialist	Private hospital	Yes (please refer to Q10)	Less than once a week	over 16		Obligatory teaching courses for University teachers		Other short TTT courses	Advanced Life Support (ALS), Basic Life Support (BLS) or other specific courses	Simulation courses			Yes, some elements, but not systematically		I give lectures	Perform work-based interactive teaching (operating room)	Running clinical case discussions	Involved in simulation sessions			Planning and preparation for teaching session	Using visual aids	Interactive teaching	Problem based learning	Teaching the skills	Giving feedback	Organizing and leading the discussions	Organizing specific sessions (journal clubs, interactive sessions, pro and con debate…)		Yes	Yes				I give feedback during simulation sessions	I give feedback during everyday work	I am involved in other forms of formative assessment (for example multisource feedback)	I am not involved in any kind of assessment
Male	State of Palestine	Saudi Arabia	Asia	11-15	4	Senior specialist	Academic hospital (Teaching or University related)	Yes (please refer to Q10)	When in the operating theater (always have an allocated resident)	6-10		Obligatory teaching courses for University teachers				Simulation courses			Yes		I give lectures	Perform work-based interactive teaching (operating room)	Running clinical case discussions	Involved in simulation sessions	Teach informally, during every day work				Interactive teaching	Problem based learning	Teaching the skills	Giving feedback				Yes	Yes	I am an examiner for the final exam		I occasionally carry out assessment during the residency program (Direct Observation of Procedural Skills - DOPS)	I give feedback during simulation sessions	I give feedback during everyday work						Yes, I have a more visible position in the department	No, it is assumed as being a part of everyday work
Male	Portugal	Portugal	Europe	5-10	4	Lecturer	General hospital	Yes (please refer to Q10)	Almost every day	6-10		Obligatory teaching courses for University teachers		Other short TTT courses	Advanced Life Support (ALS), Basic Life Support (BLS) or other specific courses	Simulation courses			Yes		I give lectures	Perform work-based interactive teaching (operating room)	Running clinical case discussions	Involved in simulation sessions	Teach informally, during every day work		Planning and preparation for teaching session	Using visual aids	Interactive teaching	Problem based learning	Teaching the skills	Giving feedback	Organizing and leading the discussions	Organizing specific sessions (journal clubs, interactive sessions, pro and con debate…)		No	No			I occasionally carry out assessment during the residency program (Direct Observation of Procedural Skills - DOPS)	I give feedback during simulation sessions	I give feedback during everyday work	I am involved in other forms of formative assessment (for example multisource feedback)						No, it is assumed as being a part of everyday work
Female	Portugal	Portugal	Europe	over 20 years	5	Specialist	General hospital	Yes (please refer to Q10)	Almost every day	over 16							None		No			Perform work-based interactive teaching (operating room)	Running clinical case discussions		Teach informally, during every day work				Interactive teaching	Problem based learning		Giving feedback				No	Yes			I occasionally carry out assessment during the residency program (Direct Observation of Procedural Skills - DOPS)		I give feedback during everyday work							No, it is assumed as being a part of everyday work
Female	Portugal	Portugal	Europe	over 20 years	4	Senior specialist	Academic hospital (Teaching or University related)	Yes (please refer to Q10)
Female	India	India	Asia	11-15	4	Specialist	Academic hospital (Teaching or University related)	Yes (please refer to Q10)	Almost every day	Less than 5							None		No, but students are exposed to outcome based teaching		I give lectures	Perform work-based interactive teaching (operating room)			Teach informally, during every day work				Interactive teaching	Problem based learning		Giving feedback	Organizing and leading the discussions			Yes	Yes							I am not involved in any kind of assessment					No, it is assumed as being a part of everyday work
Male	India	India	Asia	5-10	3	Specialist	Academic hospital (Teaching or University related)	Yes (please refer to Q10)	Every day	Less than 5							None		No		I give lectures	Perform work-based interactive teaching (operating room)	Running clinical case discussions		Teach informally, during every day work			Using visual aids		Problem based learning	Teaching the skills	Giving feedback		Organizing specific sessions (journal clubs, interactive sessions, pro and con debate…)		Yes	Yes					I give feedback during everyday work						Yes, I have a more visible position in the department	No, it is assumed as being a part of everyday work
Male	Portugal	Portugal	Europe	16-20	5	Senior specialist	Academic hospital (Teaching or University related)	Yes (please refer to Q10)	Once a week	over 16				Other short TTT courses					No		I give lectures	Perform work-based interactive teaching (operating room)		Involved in simulation sessions			Planning and preparation for teaching session		Interactive teaching		Teaching the skills			Organizing specific sessions (journal clubs, interactive sessions, pro and con debate…)		Yes	Yes	I am an examiner for the final exam
Male	Portugal	Portugal	Europe	5-10	5	Specialist	General hospital	No (please refer to Q21)
Male	Portugal	Portugal	Europe	5-10	5	Senior resident	Academic hospital (Teaching or University related)	Yes (please refer to Q10)	Less than once a week	Less than 5						Simulation courses			No, but students are exposed to outcome based teaching			Perform work-based interactive teaching (operating room)		Involved in simulation sessions	Teach informally, during every day work			Using visual aids		Problem based learning		Giving feedback		Organizing specific sessions (journal clubs, interactive sessions, pro and con debate…)		Yes	No							I am not involved in any kind of assessment					No, it is assumed as being a part of everyday work
Female	Portugal	Portugal	Europe	5-10	5	Specialist	General hospital	Yes (please refer to Q10)	When in the operating theater (always have an allocated resident)	6-10				Other short TTT courses		Simulation courses			Yes			Perform work-based interactive teaching (operating room)			Teach informally, during every day work		Planning and preparation for teaching session	Using visual aids	Interactive teaching	Problem based learning	Teaching the skills	Giving feedback				No	Yes	I am an examiner for the final exam	I am European Diploma in Anaesthesia and Intensive Care (EDAIC) part II examiner			I give feedback during everyday work							No, it is assumed as being a part of everyday work
Female	Portugal	Portugal	Europe	5-10	5	Specialist	Academic hospital (Teaching or University related)	Yes (please refer to Q10)	Almost every day	Less than 5				Other short TTT courses	Advanced Life Support (ALS), Basic Life Support (BLS) or other specific courses				No			Perform work-based interactive teaching (operating room)	Running clinical case discussions	Involved in simulation sessions			Planning and preparation for teaching session	Using visual aids		Problem based learning	Teaching the skills					No	No						I am involved in other forms of formative assessment (for example multisource feedback)						No, it is assumed as being a part of everyday work
Male	Portugal	Portugal	Europe	over 20 years	4	Chief of Department	General hospital	Yes (please refer to Q10)	When in the operating theater (always have an allocated resident)	over 16		Obligatory teaching courses for University teachers							No			Perform work-based interactive teaching (operating room)												Organizing specific sessions (journal clubs, interactive sessions, pro and con debate…)		No	No	I am an examiner for the final exam
Female	Portugal	Portugal	Europe	16-20	5	Lecturer	General hospital	Yes (please refer to Q10)	Almost every day	over 16				Other short TTT courses		Simulation courses			No		I give lectures	Perform work-based interactive teaching (operating room)		Involved in simulation sessions	Teach informally, during every day work		Planning and preparation for teaching session	Using visual aids	Interactive teaching	Problem based learning	Teaching the skills	Giving feedback	Organizing and leading the discussions	Organizing specific sessions (journal clubs, interactive sessions, pro and con debate…)		Yes	Yes	I am an examiner for the final exam			I give feedback during simulation sessions	I give feedback during everyday work	I am involved in other forms of formative assessment (for example multisource feedback)
Female	Portugal	Portugal	Europe	5-10	5	Specialist	General hospital	No (please refer to Q21)
Female	Portugal	Portugal	Europe	over 20 years	4	Senior specialist	Academic hospital (Teaching or University related)	Yes (please refer to Q10)	Every day	over 16		Obligatory teaching courses for University teachers							Yes		I give lectures	Perform work-based interactive teaching (operating room)	Running clinical case discussions		Teach informally, during every day work		Planning and preparation for teaching session	Using visual aids		Problem based learning	Teaching the skills	Giving feedback	Organizing and leading the discussions	Organizing specific sessions (journal clubs, interactive sessions, pro and con debate…)		Yes	Yes	I am an examiner for the final exam				I give feedback during everyday work						Yes, I have a more visible position in the department
Female	Portugal	Portugal	Europe	11-15	5	Lecturer	Academic hospital (Teaching or University related)	Yes (please refer to Q10)	Once a week	6-10				Other short TTT courses	Advanced Life Support (ALS), Basic Life Support (BLS) or other specific courses	Simulation courses			No			Perform work-based interactive teaching (operating room)	Running clinical case discussions	Involved in simulation sessions	Teach informally, during every day work	Moderate interactive teaching sessions with a group of residents	Planning and preparation for teaching session	Using visual aids	Interactive teaching	Problem based learning	Teaching the skills	Giving feedback	Organizing and leading the discussions	Organizing specific sessions (journal clubs, interactive sessions, pro and con debate…)		Yes	No				I give feedback during simulation sessions	I give feedback during everyday work	I am involved in other forms of formative assessment (for example multisource feedback)		examiner for the annual evaluation of residents			Yes, I have a more visible position in the department
Male	Spain	Portugal	Europe	16-20	4	Teacher (in University)	Academic hospital (Teaching or University related)	Yes (please refer to Q10)	When in the operating theater (always have an allocated resident)	over 16			ESAIC Teach the Teacher (TTT) courses		Advanced Life Support (ALS), Basic Life Support (BLS) or other specific courses	Simulation courses			No			Perform work-based interactive teaching (operating room)							Interactive teaching		Teaching the skills	Giving feedback				No	Yes		I am European Diploma in Anaesthesia and Intensive Care (EDAIC) part II examiner			I give feedback during everyday work							No, it is assumed as being a part of everyday work
Male	United Kingdom of Great Britain and Northern Ireland	Singapore	Asia	over 20 years	Over 5	Specialist	Academic hospital (Teaching or University related)	Yes (please refer to Q10)	Almost every day	11-15							None		No		I give lectures	Perform work-based interactive teaching (operating room)			Teach informally, during every day work		Planning and preparation for teaching session			Problem based learning	Teaching the skills	Giving feedback				No	No			I occasionally carry out assessment during the residency program (Direct Observation of Procedural Skills - DOPS)									No, it is assumed as being a part of everyday work
Male	Portugal	Portugal	Europe	over 20 years	5	Chief of Department	General hospital	Yes (please refer to Q10)	Almost every day	11-15				Other short TTT courses	Advanced Life Support (ALS), Basic Life Support (BLS) or other specific courses	Simulation courses			Yes			Perform work-based interactive teaching (operating room)	Running clinical case discussions				Planning and preparation for teaching session		Interactive teaching		Teaching the skills		Organizing and leading the discussions	Organizing specific sessions (journal clubs, interactive sessions, pro and con debate…)		Yes	Yes	I am an examiner for the final exam					I am involved in other forms of formative assessment (for example multisource feedback)						No, it is assumed as being a part of everyday work
Female	Portugal	Portugal	Europe	5-10	5	Trainee	Academic hospital (Teaching or University related)	No (please refer to Q21)
Male	Portugal	Portugal	Europe	5-10	5	Specialist	General hospital	Yes (please refer to Q10)	Almost every day	Less than 5				Other short TTT courses	Advanced Life Support (ALS), Basic Life Support (BLS) or other specific courses	Simulation courses			No			Perform work-based interactive teaching (operating room)	Running clinical case discussions		Teach informally, during every day work				Interactive teaching	Problem based learning	Teaching the skills	Giving feedback				Yes	No			I occasionally carry out assessment during the residency program (Direct Observation of Procedural Skills - DOPS)		I give feedback during everyday work						Yes, I have a more visible position in the department
Male	Egypt	Egypt	Africa	16-20	4	Lecturer	General hospital	Yes (please refer to Q10)	When in the operating theater (always have an allocated resident)	Less than 5						Simulation courses			Yes				Running clinical case discussions							Problem based learning						Yes	Yes			I occasionally carry out assessment during the residency program (Direct Observation of Procedural Skills - DOPS)									No, it is assumed as being a part of everyday work
Male	Egypt	Egypt	Africa	11-15	Over 5	Lecturer	Academic hospital (Teaching or University related)	Yes (please refer to Q10)	When in the operating theater (always have an allocated resident)	6-10		Obligatory teaching courses for University teachers							No		I give lectures	Perform work-based interactive teaching (operating room)	Running clinical case discussions		Teach informally, during every day work	Workshops (US guided Nerve Blocks, POCUS, US in ICU, Safety in Anesthesia)	Planning and preparation for teaching session	Using visual aids	Interactive teaching	Problem based learning	Teaching the skills	Giving feedback	Organizing and leading the discussions	Organizing specific sessions (journal clubs, interactive sessions, pro and con debate…)		Yes	Yes			I occasionally carry out assessment during the residency program (Direct Observation of Procedural Skills - DOPS)									No, it is assumed as being a part of everyday work
Female	Chile	Chile	South America	16-20	3	Specialist	Private hospital	Yes (please refer to Q10)	Almost every day	11-15	Master in Medical Education				Advanced Life Support (ALS), Basic Life Support (BLS) or other specific courses	Simulation courses			Yes		I give lectures	Perform work-based interactive teaching (operating room)	Running clinical case discussions	Involved in simulation sessions			Planning and preparation for teaching session	Using visual aids		Problem based learning	Teaching the skills	Giving feedback	Organizing and leading the discussions	Organizing specific sessions (journal clubs, interactive sessions, pro and con debate…)	LMS programming	Yes	Yes	I am an examiner for the final exam		I occasionally carry out assessment during the residency program (Direct Observation of Procedural Skills - DOPS)	I give feedback during simulation sessions	I give feedback during everyday work			I’m a reviewer for national specialty committee				No, it is assumed as being a part of everyday work
Female	India	Canada	North America	11-15	3	Specialist	Academic hospital (Teaching or University related)	Yes (please refer to Q10)	Less than once a week	Less than 5						Simulation courses			No					Involved in simulation sessions								Giving feedback				No	Yes			I occasionally carry out assessment during the residency program (Direct Observation of Procedural Skills - DOPS)	I give feedback during simulation sessions								No, it is assumed as being a part of everyday work
Female	Portugal	Portugal	Europe	5-10	5	Specialist	Academic hospital (Teaching or University related)	No (please refer to Q21)
Female	Portugal	Portugal	Europe	16-20	4	Senior specialist	Academic hospital (Teaching or University related)	Yes (please refer to Q10)	Almost every day	11-15				Other short TTT courses	Advanced Life Support (ALS), Basic Life Support (BLS) or other specific courses				No			Perform work-based interactive teaching (operating room)									Teaching the skills	Giving feedback				No	Yes			I occasionally carry out assessment during the residency program (Direct Observation of Procedural Skills - DOPS)		I give feedback during everyday work							No, it is assumed as being a part of everyday work
Female	Portugal	Portugal	Europe	5-10	5	Trainee	General hospital	No (please refer to Q21)
Male	India	United Arab Emirates	Asia	11-15	Over 5	Senior specialist	Private hospital	No (please refer to Q21)
Male	Portugal	Portugal	Europe	over 20 years	4	Chief of Department	General hospital	No (please refer to Q21)
Female	Portugal	Portugal	Europe	11-15	4	Specialist	Academic hospital (Teaching or University related)	No (please refer to Q21)
Female	Portugal	Portugal	Europe	over 20 years	4	Senior specialist	Academic hospital (Teaching or University related)	Yes (please refer to Q10)	Every day	11-15			ESAIC Teach the Teacher (TTT) courses	Other short TTT courses	Advanced Life Support (ALS), Basic Life Support (BLS) or other specific courses	Simulation courses			Yes, some elements, but not systematically		I give lectures	Perform work-based interactive teaching (operating room)	Running clinical case discussions	Involved in simulation sessions	Teach informally, during every day work		Planning and preparation for teaching session	Using visual aids	Interactive teaching	Problem based learning	Teaching the skills	Giving feedback	Organizing and leading the discussions	Organizing specific sessions (journal clubs, interactive sessions, pro and con debate…)		Yes	Yes	I am an examiner for the final exam	I am European Diploma in Anaesthesia and Intensive Care (EDAIC) part II examiner	I occasionally carry out assessment during the residency program (Direct Observation of Procedural Skills - DOPS)	I give feedback during simulation sessions								No, it is assumed as being a part of everyday work
Female	Portugal	Portugal	Europe	11-15	5	Specialist	General hospital	Yes (please refer to Q10)	Once a week	Less than 5			ESAIC Teach the Teacher (TTT) courses						No		I give lectures	Perform work-based interactive teaching (operating room)	Running clinical case discussions		Teach informally, during every day work		Planning and preparation for teaching session		Interactive teaching		Teaching the skills	Giving feedback	Organizing and leading the discussions	Organizing specific sessions (journal clubs, interactive sessions, pro and con debate…)		Yes	Yes		I am European Diploma in Anaesthesia and Intensive Care (EDAIC) part II examiner			I give feedback during everyday work	I am involved in other forms of formative assessment (for example multisource feedback)						No, it is assumed as being a part of everyday work
Female	Portugal	Portugal	Europe	16-20	5	Senior specialist	Academic hospital (Teaching or University related)	Yes (please refer to Q10)	Almost every day	over 16					Advanced Life Support (ALS), Basic Life Support (BLS) or other specific courses	Simulation courses			No		I give lectures	Perform work-based interactive teaching (operating room)	Running clinical case discussions	Involved in simulation sessions	Teach informally, during every day work		Planning and preparation for teaching session	Using visual aids	Interactive teaching	Problem based learning	Teaching the skills	Giving feedback	Organizing and leading the discussions	Organizing specific sessions (journal clubs, interactive sessions, pro and con debate…)		Yes	Yes	I am an examiner for the final exam				I give feedback during everyday work	I am involved in other forms of formative assessment (for example multisource feedback)						No, it is assumed as being a part of everyday work
Female	Portugal	Portugal	Europe	11-15	4	Specialist	General hospital	Yes (please refer to Q10)	Almost every day	11-15			ESAIC Teach the Teacher (TTT) courses		Advanced Life Support (ALS), Basic Life Support (BLS) or other specific courses	Simulation courses			No		I give lectures	Perform work-based interactive teaching (operating room)	Running clinical case discussions		Teach informally, during every day work				Interactive teaching		Teaching the skills	Giving feedback	Organizing and leading the discussions	Organizing specific sessions (journal clubs, interactive sessions, pro and con debate…)		Yes	Yes	I am an examiner for the final exam	I am European Diploma in Anaesthesia and Intensive Care (EDAIC) part II examiner		I give feedback during simulation sessions	I give feedback during everyday work						Yes, I have a more visible position in the department
Female	Portugal	Portugal	Europe	5-10	5	Specialist	General hospital	Yes (please refer to Q10)	Almost every day	Less than 5							None		No			Perform work-based interactive teaching (operating room)			Teach informally, during every day work		Planning and preparation for teaching session	Using visual aids	Interactive teaching	Problem based learning	Teaching the skills	Giving feedback	Organizing and leading the discussions	Organizing specific sessions (journal clubs, interactive sessions, pro and con debate…)		Yes	Yes					I give feedback during everyday work							No, it is assumed as being a part of everyday work
Male	Portugal	Portugal	Europe	5-10	5	Specialist	Academic hospital (Teaching or University related)	Yes (please refer to Q10)	Every day	6-10				Other short TTT courses	Advanced Life Support (ALS), Basic Life Support (BLS) or other specific courses	Simulation courses		Educator Master Course (ERC)	No			Perform work-based interactive teaching (operating room)	Running clinical case discussions	Involved in simulation sessions	Teach informally, during every day work		Planning and preparation for teaching session	Using visual aids	Interactive teaching	Problem based learning	Teaching the skills	Giving feedback				Yes	Yes			I occasionally carry out assessment during the residency program (Direct Observation of Procedural Skills - DOPS)	I give feedback during simulation sessions	I give feedback during everyday work	I am involved in other forms of formative assessment (for example multisource feedback)						No, it is assumed as being a part of everyday work
Female	Portugal	Portugal	Europe	5-10	5	Specialist	Academic hospital (Teaching or University related)	Yes (please refer to Q10)	Every day	6-10		Obligatory teaching courses for University teachers		Other short TTT courses	Advanced Life Support (ALS), Basic Life Support (BLS) or other specific courses	Simulation courses			No		I give lectures	Perform work-based interactive teaching (operating room)	Running clinical case discussions	Involved in simulation sessions	Teach informally, during every day work	Responsible for courses			Interactive teaching	Problem based learning		Giving feedback	Organizing and leading the discussions			No	Yes	I am an examiner for the final exam	I am European Diploma in Anaesthesia and Intensive Care (EDAIC) part II examiner	I occasionally carry out assessment during the residency program (Direct Observation of Procedural Skills - DOPS)	I give feedback during simulation sessions	I give feedback during everyday work	I am involved in other forms of formative assessment (for example multisource feedback)						No, it is assumed as being a part of everyday work
Male	India	India	Asia	5-10	5	Teacher (in University)	Academic hospital (Teaching or University related)	No (please refer to Q21)
Male	Portugal	Portugal	Europe	5-10	5	Specialist	Academic hospital (Teaching or University related)	Yes (please refer to Q10)	Every day	Less than 5							None		Yes, some elements, but not systematically			Perform work-based interactive teaching (operating room)	Running clinical case discussions		Teach informally, during every day work		Planning and preparation for teaching session	Using visual aids	Interactive teaching	Problem based learning	Teaching the skills	Giving feedback	Organizing and leading the discussions	Organizing specific sessions (journal clubs, interactive sessions, pro and con debate…)		Yes	Yes			I occasionally carry out assessment during the residency program (Direct Observation of Procedural Skills - DOPS)	I give feedback during simulation sessions	I give feedback during everyday work	I am involved in other forms of formative assessment (for example multisource feedback)		Anual exams				No, it is assumed as being a part of everyday work
Female	Venezuela (Bolivarian Republic of)	Portugal	Europe	5-10	5	Specialist	Academic hospital (Teaching or University related)	Yes (please refer to Q10)	When in the operating theater (always have an allocated resident)	Less than 5				Other short TTT courses	Advanced Life Support (ALS), Basic Life Support (BLS) or other specific courses	Simulation courses			Yes, some elements, but not systematically		I give lectures	Perform work-based interactive teaching (operating room)	Running clinical case discussions	Involved in simulation sessions	Teach informally, during every day work		Planning and preparation for teaching session	Using visual aids		Problem based learning	Teaching the skills	Giving feedback	Organizing and leading the discussions			Yes	Yes				I give feedback during simulation sessions	I give feedback during everyday work	I am involved in other forms of formative assessment (for example multisource feedback)					Yes, I have a more visible position in the department
Male	Romania	Republic of Moldova	Europe		4	Other	Academic hospital (Teaching or University related)	No (please refer to Q21)
Female	Republic of Moldova	Republic of Moldova	Europe	over 20 years	4	Teacher (in University)	Private hospital	Yes (please refer to Q10)	Almost every day	11-15		Obligatory teaching courses for University teachers		Other short TTT courses	Advanced Life Support (ALS), Basic Life Support (BLS) or other specific courses	Simulation courses			Yes, some elements, but not systematically		I give lectures	Perform work-based interactive teaching (operating room)	Running clinical case discussions	Involved in simulation sessions	Teach informally, during every day work		Planning and preparation for teaching session	Using visual aids	Interactive teaching	Problem based learning	Teaching the skills	Giving feedback	Organizing and leading the discussions			No	Yes				I give feedback during simulation sessions	I give feedback during everyday work						Yes, I have a more visible position in the department
Female	Republic of Moldova	Republic of Moldova	Europe	5-10	4	Teacher (in University)	Private hospital	Yes (please refer to Q10)	Less than once a week	6-10			ESAIC Teach the Teacher (TTT) courses			Simulation courses			No		I give lectures	Perform work-based interactive teaching (operating room)		Involved in simulation sessions	Teach informally, during every day work		Planning and preparation for teaching session	Using visual aids	Interactive teaching	Problem based learning	Teaching the skills	Giving feedback	Organizing and leading the discussions	Organizing specific sessions (journal clubs, interactive sessions, pro and con debate…)		Yes	No							I am not involved in any kind of assessment
Male	Republic of Moldova	Republic of Moldova	Europe	5-10	4	Teacher (in University)	Academic hospital (Teaching or University related)	Yes (please refer to Q10)	Every day	6-10		Obligatory teaching courses for University teachers	ESAIC Teach the Teacher (TTT) courses	Other short TTT courses	Advanced Life Support (ALS), Basic Life Support (BLS) or other specific courses	Simulation courses			No		I give lectures	Perform work-based interactive teaching (operating room)		Involved in simulation sessions	Teach informally, during every day work		Planning and preparation for teaching session	Using visual aids	Interactive teaching	Problem based learning	Teaching the skills	Giving feedback	Organizing and leading the discussions			Yes	Yes			I occasionally carry out assessment during the residency program (Direct Observation of Procedural Skills - DOPS)	I give feedback during simulation sessions	I give feedback during everyday work				Yes, I am paid more
Female	Romania	Romania	Europe	5-10	5	Specialist	Academic hospital (Teaching or University related)	Yes (please refer to Q10)
Male	Brazil	Brazil	South America	16-20	3	Teacher (in University)	Private hospital	No (please refer to Q21)
Female	Brazil	Brazil	South America	over 20 years	3	Teacher (in University)	Academic hospital (Teaching or University related)	Yes (please refer to Q10)	Almost every day	over 16		Obligatory teaching courses for University teachers		Other short TTT courses	Advanced Life Support (ALS), Basic Life Support (BLS) or other specific courses	Simulation courses			Yes, some elements, but not systematically		I give lectures	Perform work-based interactive teaching (operating room)	Running clinical case discussions	Involved in simulation sessions	Teach informally, during every day work		Planning and preparation for teaching session	Using visual aids	Interactive teaching	Problem based learning	Teaching the skills	Giving feedback	Organizing and leading the discussions	Organizing specific sessions (journal clubs, interactive sessions, pro and con debate…)		Yes	Yes	I am an examiner for the final exam	I am European Diploma in Anaesthesia and Intensive Care (EDAIC) part II examiner	I occasionally carry out assessment during the residency program (Direct Observation of Procedural Skills - DOPS)	I give feedback during simulation sessions	I give feedback during everyday work	I am involved in other forms of formative assessment (for example multisource feedback)					Yes, I have a more visible position in the department
Female	Romania	Romania	Europe	over 20 years	5	Teacher (in University)	Academic hospital (Teaching or University related)	Yes (please refer to Q10)	Almost every day	over 16				Other short TTT courses		Simulation courses			No		I give lectures		Running clinical case discussions	Involved in simulation sessions	Teach informally, during every day work		Planning and preparation for teaching session	Using visual aids	Interactive teaching	Problem based learning		Giving feedback	Organizing and leading the discussions	Organizing specific sessions (journal clubs, interactive sessions, pro and con debate…)		Yes	Yes	I am an examiner for the final exam		I occasionally carry out assessment during the residency program (Direct Observation of Procedural Skills - DOPS)	I give feedback during simulation sessions	I give feedback during everyday work							No, it is assumed as being a part of everyday work
Female	Romania	Romania	Europe	over 20 years	5	Teacher (in University)	Academic hospital (Teaching or University related)	Yes (please refer to Q10)	Every day	over 16				Other short TTT courses	Advanced Life Support (ALS), Basic Life Support (BLS) or other specific courses	Simulation courses			Yes, some elements, but not systematically		I give lectures	Perform work-based interactive teaching (operating room)	Running clinical case discussions	Involved in simulation sessions	Teach informally, during every day work		Planning and preparation for teaching session	Using visual aids	Interactive teaching							Yes	Yes	I am an examiner for the final exam				I give feedback during everyday work					Yes, it is recognised for promotion in academia.	Yes, I have a more visible position in the department
Female	Romania	Romania	Europe	5-10	5	Specialist	Private hospital	No (please refer to Q21)
Female	Romania	Romania	Europe	16-20	Over 5	Senior specialist	Specialized clinic	No (please refer to Q21)
Male	Egypt	Egypt	Africa	5-10	5	Senior resident	Private hospital	Yes (please refer to Q10)
Female	Romania	Romania	Europe	11-15	5	Chief of Department	Academic hospital (Teaching or University related)	Yes (please refer to Q10)	Every day	11-15	Master in Medical Education	Obligatory teaching courses for University teachers				Simulation courses			No		I give lectures	Perform work-based interactive teaching (operating room)	Running clinical case discussions	Involved in simulation sessions	Teach informally, during every day work		Planning and preparation for teaching session		Interactive teaching	Problem based learning	Teaching the skills	Giving feedback		Organizing specific sessions (journal clubs, interactive sessions, pro and con debate…)		Yes	Yes	I am an examiner for the final exam	I am European Diploma in Anaesthesia and Intensive Care (EDAIC) part II examiner	I occasionally carry out assessment during the residency program (Direct Observation of Procedural Skills - DOPS)	I give feedback during simulation sessions						Yes, it is recognised for promotion in academia.
Male	Romania	Romania	Europe	over 20 years	3	Senior specialist	General hospital	No (please refer to Q21)
Male	Colombia	Colombia	South America	11-15	3	Senior specialist	Academic hospital (Teaching or University related)	Yes (please refer to Q10)	Every day	6-10		Obligatory teaching courses for University teachers			Advanced Life Support (ALS), Basic Life Support (BLS) or other specific courses	Simulation courses		Online courses through coursera	Yes, some elements, but not systematically		I give lectures	Perform work-based interactive teaching (operating room)	Running clinical case discussions	Involved in simulation sessions	Teach informally, during every day work		Planning and preparation for teaching session	Using visual aids	Interactive teaching	Problem based learning	Teaching the skills	Giving feedback	Organizing and leading the discussions	Organizing specific sessions (journal clubs, interactive sessions, pro and con debate…)	I am the program director of the residency program,	Yes	Yes	I am an examiner for the final exam		I occasionally carry out assessment during the residency program (Direct Observation of Procedural Skills - DOPS)	I give feedback during simulation sessions	I give feedback during everyday work	I am involved in other forms of formative assessment (for example multisource feedback)		I design the evaluations, for the EPA of the program			Yes, I have a more visible position in the department
Male	Romania	Romania	Europe	over 20 years	Less than 3	Senior specialist	General hospital	No (please refer to Q21)
Female	Romania	Romania	Europe	5-10	5	Trainee	Academic hospital (Teaching or University related)	Yes (please refer to Q10)	Every day	over 16		Obligatory teaching courses for University teachers		Other short TTT courses	Advanced Life Support (ALS), Basic Life Support (BLS) or other specific courses	Simulation courses		Technology Education + Psychopedagogy	Yes		I give lectures	Perform work-based interactive teaching (operating room)	Running clinical case discussions	Involved in simulation sessions	Teach informally, during every day work	tranfer technology	Planning and preparation for teaching session	Using visual aids	Interactive teaching	Problem based learning	Teaching the skills	Giving feedback	Organizing and leading the discussions			No	No				I give feedback during simulation sessions	I give feedback during everyday work	I am involved in other forms of formative assessment (for example multisource feedback)		monitorisation of patients				No, it is assumed as being a part of everyday work
Male	Romania	Romania	Europe	5-10	5	Specialist	Academic hospital (Teaching or University related)	Yes (please refer to Q10)	Every day	Less than 5		Obligatory teaching courses for University teachers							Yes, some elements, but not systematically			Perform work-based interactive teaching (operating room)	Running clinical case discussions		Teach informally, during every day work				Interactive teaching	Problem based learning	Teaching the skills	Giving feedback		Organizing specific sessions (journal clubs, interactive sessions, pro and con debate…)		Yes	Yes			I occasionally carry out assessment during the residency program (Direct Observation of Procedural Skills - DOPS)		I give feedback during everyday work							No, it is assumed as being a part of everyday work
Female	Romania	Romania	Europe	over 20 years	3	Chief of Department	Academic hospital (Teaching or University related)	Yes (please refer to Q10)	Every day	over 16			ESAIC Teach the Teacher (TTT) courses	Other short TTT courses					No		I give lectures	Perform work-based interactive teaching (operating room)	Running clinical case discussions	Involved in simulation sessions	Teach informally, during every day work		Planning and preparation for teaching session	Using visual aids	Interactive teaching	Problem based learning		Giving feedback	Organizing and leading the discussions	Organizing specific sessions (journal clubs, interactive sessions, pro and con debate…)		Yes	Yes	I am an examiner for the final exam	I am European Diploma in Anaesthesia and Intensive Care (EDAIC) part II examiner	I occasionally carry out assessment during the residency program (Direct Observation of Procedural Skills - DOPS)		I give feedback during everyday work	I am involved in other forms of formative assessment (for example multisource feedback)			Yes, I am paid more	Yes, it is recognised for promotion in academia.	Yes, I have a more visible position in the department
Male	Romania	Romania	Europe	5-10	5	Specialist	Academic hospital (Teaching or University related)	Yes (please refer to Q10)	Every day	6-10		Obligatory teaching courses for University teachers			Advanced Life Support (ALS), Basic Life Support (BLS) or other specific courses	Simulation courses			No		I give lectures	Perform work-based interactive teaching (operating room)	Running clinical case discussions	Involved in simulation sessions	Teach informally, during every day work		Planning and preparation for teaching session			Problem based learning	Teaching the skills	Giving feedback	Organizing and leading the discussions	Organizing specific sessions (journal clubs, interactive sessions, pro and con debate…)		Yes	Yes	I am an examiner for the final exam	I am European Diploma in Anaesthesia and Intensive Care (EDAIC) part II examiner		I give feedback during simulation sessions	I give feedback during everyday work						Yes, I have a more visible position in the department	No, it is assumed as being a part of everyday work
Female	Romania	Romania	Europe	5-10	5	Senior resident	Academic hospital (Teaching or University related)	No (please refer to Q21)
Male	Romania	Romania	Europe	11-15	5	Teacher (in University)	Academic hospital (Teaching or University related)	Yes (please refer to Q10)	Every day	6-10		Obligatory teaching courses for University teachers				Simulation courses			No		I give lectures	Perform work-based interactive teaching (operating room)	Running clinical case discussions	Involved in simulation sessions	Teach informally, during every day work		Planning and preparation for teaching session	Using visual aids	Interactive teaching	Problem based learning		Giving feedback	Organizing and leading the discussions			Yes	Yes	I am an examiner for the final exam	I am European Diploma in Anaesthesia and Intensive Care (EDAIC) part II examiner		I give feedback during simulation sessions	I give feedback during everyday work					Yes, it is recognised for promotion in academia.	Yes, I have a more visible position in the department
Female	Romania	Romania	Europe	11-15	5	Specialist	Academic hospital (Teaching or University related)	Yes (please refer to Q10)	Every day	6-10							None		No			Perform work-based interactive teaching (operating room)	Running clinical case discussions						Interactive teaching							No	No							I am not involved in any kind of assessment					No, it is assumed as being a part of everyday work
Female	Romania	Romania	Europe	over 20 years	5	Teacher (in University)	Academic hospital (Teaching or University related)	Yes (please refer to Q10)	Every day	over 16		Obligatory teaching courses for University teachers							No		I give lectures	Perform work-based interactive teaching (operating room)	Running clinical case discussions	Involved in simulation sessions	Teach informally, during every day work		Planning and preparation for teaching session		Interactive teaching	Problem based learning			Organizing and leading the discussions	Organizing specific sessions (journal clubs, interactive sessions, pro and con debate…)		Yes	Yes	I am an examiner for the final exam	I am European Diploma in Anaesthesia and Intensive Care (EDAIC) part II examiner										No, it is assumed as being a part of everyday work
Female	Romania	Romania	Europe	11-15	5	Senior specialist	Academic hospital (Teaching or University related)	Yes (please refer to Q10)	Almost every day	6-10	Master in Medical Education	Obligatory teaching courses for University teachers	ESAIC Teach the Teacher (TTT) courses			Simulation courses			No		I give lectures		Running clinical case discussions	Involved in simulation sessions		Conferences		Using visual aids	Interactive teaching	Problem based learning	Teaching the skills	Giving feedback		Organizing specific sessions (journal clubs, interactive sessions, pro and con debate…)		Yes	No			I occasionally carry out assessment during the residency program (Direct Observation of Procedural Skills - DOPS)	I give feedback during simulation sessions	I give feedback during everyday work	I am involved in other forms of formative assessment (for example multisource feedback)						No, it is assumed as being a part of everyday work
Male	India	India	Asia	5-10	3	Specialist	General hospital	No (please refer to Q21)
Male	United Arab Emirates	United Arab Emirates	Asia	over 20 years	5	Chief of Department	Academic hospital (Teaching or University related)	Yes (please refer to Q10)																																I occasionally carry out assessment during the residency program (Direct Observation of Procedural Skills - DOPS)								Yes, I have a more visible position in the department
Male	Romania	Romania	Europe	5-10	5	Specialist	Academic hospital (Teaching or University related)	Yes (please refer to Q10)	Every day	Less than 5					Advanced Life Support (ALS), Basic Life Support (BLS) or other specific courses	Simulation courses			Yes, some elements, but not systematically			Perform work-based interactive teaching (operating room)	Running clinical case discussions		Teach informally, during every day work				Interactive teaching	Problem based learning	Teaching the skills	Giving feedback				No	No				I give feedback during simulation sessions	I give feedback during everyday work							No, it is assumed as being a part of everyday work
Female	Romania	Romania	Europe	11-15	5	Teacher (in University)	Academic hospital (Teaching or University related)	Yes (please refer to Q10)	Every day	6-10		Obligatory teaching courses for University teachers				Simulation courses			No		I give lectures			Involved in simulation sessions	Teach informally, during every day work		Planning and preparation for teaching session		Interactive teaching	Problem based learning	Teaching the skills					Yes	No					I give feedback during everyday work							No, it is assumed as being a part of everyday work
Female	Romania	Romania	Europe	5-10	Over 5	Trainee	Specialized clinic	No (please refer to Q21)
Female	Romania	Romania	Europe	over 20 years	5	Lecturer	Academic hospital (Teaching or University related)	Yes (please refer to Q10)	Almost every day	11-15				Other short TTT courses	Advanced Life Support (ALS), Basic Life Support (BLS) or other specific courses	Simulation courses			Yes, some elements, but not systematically		I give lectures	Perform work-based interactive teaching (operating room)	Running clinical case discussions		Teach informally, during every day work			Using visual aids	Interactive teaching	Problem based learning			Organizing and leading the discussions			Yes	Yes	I am an examiner for the final exam											No, it is assumed as being a part of everyday work
Male	Romania	Romania	Europe	5-10	5	Senior resident	Academic hospital (Teaching or University related)	No (please refer to Q21)
Male	Romania	Romania	Europe	over 20 years	Over 5	Chief of Department	Private hospital	Yes (please refer to Q10)	Once a week	11-15					Advanced Life Support (ALS), Basic Life Support (BLS) or other specific courses				Yes, some elements, but not systematically		I give lectures	Perform work-based interactive teaching (operating room)	Running clinical case discussions				Planning and preparation for teaching session			Problem based learning	Teaching the skills	Giving feedback				No	Yes					I give feedback during everyday work	I am involved in other forms of formative assessment (for example multisource feedback)					Yes, I have a more visible position in the department
Female	Romania	Romania	Europe	5-10	5	Senior resident	General hospital	Yes (please refer to Q10)	Once a week	Less than 5			ESAIC Teach the Teacher (TTT) courses		Advanced Life Support (ALS), Basic Life Support (BLS) or other specific courses	Simulation courses			Yes		I give lectures	Perform work-based interactive teaching (operating room)	Running clinical case discussions				Planning and preparation for teaching session		Interactive teaching		Teaching the skills	Giving feedback	Organizing and leading the discussions	Organizing specific sessions (journal clubs, interactive sessions, pro and con debate…)		No	No			I occasionally carry out assessment during the residency program (Direct Observation of Procedural Skills - DOPS)									No, it is assumed as being a part of everyday work
Female	Romania	Romania	Europe	over 20 years	3	Senior specialist	Private hospital	No (please refer to Q21)
Female	Russian Federation	Russian Federation	Europe	5-10	Less than 3	Specialist	Academic hospital (Teaching or University related)	Yes (please refer to Q10)	Almost every day	Less than 5			ESAIC Teach the Teacher (TTT) courses		Advanced Life Support (ALS), Basic Life Support (BLS) or other specific courses	Simulation courses			No		I give lectures	Perform work-based interactive teaching (operating room)	Running clinical case discussions	Involved in simulation sessions	Teach informally, during every day work		Planning and preparation for teaching session	Using visual aids	Interactive teaching		Teaching the skills	Giving feedback				No	Yes				I give feedback during simulation sessions	I give feedback during everyday work							No, it is assumed as being a part of everyday work
Male	Russian Federation	Russian Federation	Europe	over 20 years	Less than 3	Chief of Department	Academic hospital (Teaching or University related)	Yes (please refer to Q10)	Every day	over 16		Obligatory teaching courses for University teachers			Advanced Life Support (ALS), Basic Life Support (BLS) or other specific courses				No		I give lectures	Perform work-based interactive teaching (operating room)	Running clinical case discussions	Involved in simulation sessions			Planning and preparation for teaching session	Using visual aids	Interactive teaching	Problem based learning	Teaching the skills	Giving feedback	Organizing and leading the discussions	Organizing specific sessions (journal clubs, interactive sessions, pro and con debate…)		Yes	Yes	I am an examiner for the final exam			I give feedback during simulation sessions	I give feedback during everyday work				Yes, I am paid more
Male	Russian Federation	Russian Federation	Europe	over 20 years	4	Chief of Department	Private hospital	No (please refer to Q21)
Male	Russian Federation	Russian Federation	Europe	over 20 years	Over 5	Teacher (in University)	Academic hospital (Teaching or University related)	Yes (please refer to Q10)	Almost every day	over 16		Obligatory teaching courses for University teachers							Yes, some elements, but not systematically		I give lectures	Perform work-based interactive teaching (operating room)	Running clinical case discussions	Involved in simulation sessions			Planning and preparation for teaching session	Using visual aids	Interactive teaching	Problem based learning	Teaching the skills	Giving feedback	Organizing and leading the discussions	Organizing specific sessions (journal clubs, interactive sessions, pro and con debate…)		Yes	Yes	I am an examiner for the final exam		I occasionally carry out assessment during the residency program (Direct Observation of Procedural Skills - DOPS)	I give feedback during simulation sessions	I give feedback during everyday work	I am involved in other forms of formative assessment (for example multisource feedback)			Yes, I am paid more	Yes, it is recognised for promotion in academia.	Yes, I have a more visible position in the department
Male				over 20 years	4	Chief of Department	Academic hospital (Teaching or University related)	Yes (please refer to Q10)																													Yes
Female	India	India	Asia	over 20 years	3	Senior specialist	Academic hospital (Teaching or University related)	Yes (please refer to Q10)	Every day	over 16		Obligatory teaching courses for University teachers			Advanced Life Support (ALS), Basic Life Support (BLS) or other specific courses	Simulation courses			No		I give lectures	Perform work-based interactive teaching (operating room)	Running clinical case discussions		Teach informally, during every day work		Planning and preparation for teaching session	Using visual aids	Interactive teaching	Problem based learning	Teaching the skills			Organizing specific sessions (journal clubs, interactive sessions, pro and con debate…)		Yes	Yes			I occasionally carry out assessment during the residency program (Direct Observation of Procedural Skills - DOPS)		I give feedback during everyday work	I am involved in other forms of formative assessment (for example multisource feedback)						No, it is assumed as being a part of everyday work
Male	Israel	Israel	Asia	over 20 years	5	Chief of Department	Academic hospital (Teaching or University related)	Yes (please refer to Q10)	Almost every day	over 16				Other short TTT courses		Simulation courses		No coments	Other (please specify)	Hospital initiative		Perform work-based interactive teaching (operating room)	Running clinical case discussions	Involved in simulation sessions	Teach informally, during every day work		Planning and preparation for teaching session		Interactive teaching	Problem based learning	Teaching the skills	Giving feedback	Organizing and leading the discussions	Organizing specific sessions (journal clubs, interactive sessions, pro and con debate…)		Yes	Yes	I am an examiner for the final exam	I am European Diploma in Anaesthesia and Intensive Care (EDAIC) part II examiner	I occasionally carry out assessment during the residency program (Direct Observation of Procedural Skills - DOPS)	I give feedback during simulation sessions	I give feedback during everyday work	I am involved in other forms of formative assessment (for example multisource feedback)				Yes, it is recognised for promotion in academia.
Male	Colombia	Saudi Arabia	Asia	over 20 years	4	Lecturer	Academic hospital (Teaching or University related)	Yes (please refer to Q10)	Every day	over 16					Advanced Life Support (ALS), Basic Life Support (BLS) or other specific courses	Simulation courses			Yes		I give lectures	Perform work-based interactive teaching (operating room)	Running clinical case discussions	Involved in simulation sessions	Teach informally, during every day work					Problem based learning		Giving feedback	Organizing and leading the discussions	Organizing specific sessions (journal clubs, interactive sessions, pro and con debate…)		Yes	Yes					I give feedback during everyday work	I am involved in other forms of formative assessment (for example multisource feedback)						No, it is assumed as being a part of everyday work
Male	Russian Federation	Russian Federation	Europe	over 20 years	Less than 3	Chief of Department	Academic hospital (Teaching or University related)	Yes (please refer to Q10)	Once a week	over 16	Master in Medical Education	Obligatory teaching courses for University teachers			Advanced Life Support (ALS), Basic Life Support (BLS) or other specific courses	Simulation courses			Yes, some elements, but not systematically		I give lectures	Perform work-based interactive teaching (operating room)	Running clinical case discussions	Involved in simulation sessions				Using visual aids	Interactive teaching	Problem based learning	Teaching the skills					Yes	No	I am an examiner for the final exam		I occasionally carry out assessment during the residency program (Direct Observation of Procedural Skills - DOPS)	I give feedback during simulation sessions	I give feedback during everyday work	I am involved in other forms of formative assessment (for example multisource feedback)			Yes, I am paid more	Yes, it is recognised for promotion in academia.
Male	Russian Federation	Russian Federation	Europe	over 20 years	Over 5	Chief of Department	Academic hospital (Teaching or University related)	Yes (please refer to Q10)
Female	Sudan	United Arab Emirates	Asia	11-15	4	Specialist	Academic hospital (Teaching or University related)	Yes (please refer to Q10)
Male	Egypt	United Arab Emirates	Asia	11-15	3	Specialist	General hospital	No (please refer to Q21)
Female	Russian Federation	Russian Federation	Europe	5-10	Less than 3	Specialist	Academic hospital (Teaching or University related)	Yes (please refer to Q10)	Every day	Less than 5					Advanced Life Support (ALS), Basic Life Support (BLS) or other specific courses	Simulation courses			No						Teach informally, during every day work		Planning and preparation for teaching session				Teaching the skills	Giving feedback	Organizing and leading the discussions			No	Yes							I am not involved in any kind of assessment					No, it is assumed as being a part of everyday work
Male	Russian Federation	Russian Federation	Europe	over 20 years	Less than 3	Chief of Department	General hospital	Yes (please refer to Q10)	Almost every day	over 16		Obligatory teaching courses for University teachers			Advanced Life Support (ALS), Basic Life Support (BLS) or other specific courses	Simulation courses			Yes, some elements, but not systematically		I give lectures	Perform work-based interactive teaching (operating room)	Running clinical case discussions	Involved in simulation sessions	Teach informally, during every day work		Planning and preparation for teaching session	Using visual aids	Interactive teaching	Problem based learning	Teaching the skills	Giving feedback	Organizing and leading the discussions	Organizing specific sessions (journal clubs, interactive sessions, pro and con debate…)		Yes	Yes	I am an examiner for the final exam			I give feedback during simulation sessions	I give feedback during everyday work	I am involved in other forms of formative assessment (for example multisource feedback)	I am not involved in any kind of assessment					No, it is assumed as being a part of everyday work
Male	Russian Federation	Russian Federation	Europe	over 20 years	Less than 3	Chief of Department	Academic hospital (Teaching or University related)	Yes (please refer to Q10)	Every day	6-10	Master in Medical Education	Obligatory teaching courses for University teachers			Advanced Life Support (ALS), Basic Life Support (BLS) or other specific courses				No		I give lectures	Perform work-based interactive teaching (operating room)	Running clinical case discussions		Teach informally, during every day work		Planning and preparation for teaching session	Using visual aids	Interactive teaching	Problem based learning	Teaching the skills	Giving feedback				Yes	Yes	I am an examiner for the final exam				I give feedback during everyday work					Yes, it is recognised for promotion in academia.	Yes, I have a more visible position in the department
Male	Russian Federation	Russian Federation	Europe	11-15	Less than 3	Chief of Department	Academic hospital (Teaching or University related)	Yes (please refer to Q10)	Less than once a week	11-15							None		No		I give lectures	Perform work-based interactive teaching (operating room)			Teach informally, during every day work		Planning and preparation for teaching session						Organizing and leading the discussions			Yes	Yes							I am not involved in any kind of assessment
Male	Russian Federation	Russian Federation	Europe	over 20 years	3	Chief of Department	Private hospital	Yes (please refer to Q10)
Female	Serbia	Serbia	Europe	over 20 years	4	Chief of Department	Private hospital	Yes (please refer to Q10)	Almost every day	over 16						Simulation courses			Yes		I give lectures											Giving feedback				Yes	Yes				I give feedback during simulation sessions					Yes, I am paid more
Female	Serbia	Serbia	Europe	over 20 years	4	Senior specialist	Academic hospital (Teaching or University related)	Yes (please refer to Q10)
Female	Serbia	Serbia	Europe	5-10	4	Specialist	General hospital	No (please refer to Q21)
Female		Serbia	Europe	over 20 years	Over 5	Senior specialist	Academic hospital (Teaching or University related)	Yes (please refer to Q10)	Almost every day	11-15		Obligatory teaching courses for University teachers							Yes, some elements, but not systematically						Teach informally, during every day work				Interactive teaching							No	Yes					I give feedback during everyday work							No, it is assumed as being a part of everyday work
Female	Serbia	Serbia	Europe	11-15	4	Specialist	Academic hospital (Teaching or University related)	No (please refer to Q21)
Female	Serbia	Serbia	Europe	16-20	4	Chief of Department	Academic hospital (Teaching or University related)	Yes (please refer to Q10)	When in the operating theater (always have an allocated resident)	11-15					Advanced Life Support (ALS), Basic Life Support (BLS) or other specific courses				Yes, some elements, but not systematically		I give lectures	Perform work-based interactive teaching (operating room)			Teach informally, during every day work		Planning and preparation for teaching session		Interactive teaching			Giving feedback	Organizing and leading the discussions			No	Yes	I am an examiner for the final exam				I give feedback during everyday work					Yes, it is recognised for promotion in academia.
Male	Serbia	Serbia	Europe	11-15	4	Specialist	Academic hospital (Teaching or University related)	Yes (please refer to Q10)	Less than once a week	Less than 5							None		Yes, some elements, but not systematically						Teach informally, during every day work				Interactive teaching							No	No					I give feedback during everyday work							No, it is assumed as being a part of everyday work
	Serbia	Serbia	Europe	11-15	4	Specialist	Academic hospital (Teaching or University related)	Yes (please refer to Q10)	Almost every day	6-10							None		No			Perform work-based interactive teaching (operating room)			Teach informally, during every day work				Interactive teaching	Problem based learning	Teaching the skills					Yes	Yes							I am not involved in any kind of assessment					No, it is assumed as being a part of everyday work
Female	Serbia	Serbia	Europe	11-15	4	Specialist	Academic hospital (Teaching or University related)	Yes (please refer to Q10)	Once a week	6-10					Advanced Life Support (ALS), Basic Life Support (BLS) or other specific courses				Yes, some elements, but not systematically			Perform work-based interactive teaching (operating room)			Teach informally, during every day work				Interactive teaching		Teaching the skills					No	No							I am not involved in any kind of assessment					No, it is assumed as being a part of everyday work
Female	Serbia	Serbia	Europe	5-10	4	Specialist	Academic hospital (Teaching or University related)	No (please refer to Q21)
Female	Serbia	Serbia	Europe	11-15	Over 5	Chief of Department	Academic hospital (Teaching or University related)	No (please refer to Q21)
Female	Serbia	Serbia	Europe	5-10	4	Specialist	Academic hospital (Teaching or University related)	No (please refer to Q21)
Female	Bosnia and Herzegovina	Serbia	Europe	5-10	4	Trainee	Academic hospital (Teaching or University related)	No (please refer to Q21)
Male	Serbia	Serbia	Europe	11-15	4	Specialist	General hospital	Yes (please refer to Q10)	When in the operating theater (always have an allocated resident)	Less than 5							None		No			Perform work-based interactive teaching (operating room)	Running clinical case discussions		Teach informally, during every day work					Problem based learning	Teaching the skills	Giving feedback				No	No							I am not involved in any kind of assessment					No, it is assumed as being a part of everyday work
Female	Serbia	Serbia	Europe	11-15	4	Specialist	Academic hospital (Teaching or University related)	Yes (please refer to Q10)	Less than once a week	Less than 5							None		No, but students are exposed to outcome based teaching			Perform work-based interactive teaching (operating room)									Teaching the skills					No	No					I give feedback during everyday work							No, it is assumed as being a part of everyday work
Female	India	India	Asia	5-10	3	Teacher (in University)	Academic hospital (Teaching or University related)	Yes (please refer to Q10)	When in the operating theater (always have an allocated resident)	Less than 5	Master in Medical Education								No		I give lectures	Perform work-based interactive teaching (operating room)	Running clinical case discussions						Interactive teaching	Problem based learning				Organizing specific sessions (journal clubs, interactive sessions, pro and con debate…)		Yes	Yes							I am not involved in any kind of assessment				Yes, I have a more visible position in the department
Female	Serbia	Serbia	Europe	11-15	4	Specialist	Academic hospital (Teaching or University related)	No (please refer to Q21)
Female	Serbia	Serbia	Europe	11-15	4	Specialist	Academic hospital (Teaching or University related)	Yes (please refer to Q10)	Almost every day	Less than 5				Other short TTT courses		Simulation courses			No		I give lectures	Perform work-based interactive teaching (operating room)			Teach informally, during every day work		Planning and preparation for teaching session	Using visual aids			Teaching the skills	Giving feedback				No	Yes					I give feedback during everyday work							No, it is assumed as being a part of everyday work
Female	Serbia	Serbia	Europe	11-15	4	Senior resident	Academic hospital (Teaching or University related)	Yes (please refer to Q10)
Male	Serbia	Serbia	Europe	16-20	4	Teacher (in University)	Academic hospital (Teaching or University related)	Yes (please refer to Q10)	Almost every day	6-10							None		No				Running clinical case discussions	Involved in simulation sessions	Teach informally, during every day work		Planning and preparation for teaching session	Using visual aids	Interactive teaching		Teaching the skills	Giving feedback	Organizing and leading the discussions			No	Yes				I give feedback during simulation sessions	I give feedback during everyday work
Male	Serbia	Serbia	Europe	5-10	4	Specialist	Specialized clinic	No (please refer to Q21)
Male	Serbia	Serbia	Europe	5-10	4	Senior resident	Academic hospital (Teaching or University related)	No (please refer to Q21)
Female	Serbia	Serbia	Europe	11-15	Over 5	Specialist	Specialized clinic	No (please refer to Q21)
Female	Bosnia and Herzegovina	Serbia	Europe	5-10	4	Senior resident	Academic hospital (Teaching or University related)	No (please refer to Q21)
Female	Serbia	Serbia	Europe	5-10	4	Specialist	Academic hospital (Teaching or University related)	Yes (please refer to Q10)	Once a week	Less than 5							None		No			Perform work-based interactive teaching (operating room)								Problem based learning	Teaching the skills					No	No							I am not involved in any kind of assessment					No, it is assumed as being a part of everyday work
Male	Serbia	Serbia	Europe	5-10	4	Senior resident	Academic hospital (Teaching or University related)	No (please refer to Q21)
Male	Serbia	Serbia	Europe	5-10	4	Senior resident	Academic hospital (Teaching or University related)	Yes (please refer to Q10)	Almost every day	6-10					Advanced Life Support (ALS), Basic Life Support (BLS) or other specific courses	Simulation courses		first aid red cross	Yes			Perform work-based interactive teaching (operating room)		Involved in simulation sessions			Planning and preparation for teaching session	Using visual aids	Interactive teaching	Problem based learning	Teaching the skills	Giving feedback	Organizing and leading the discussions			No	No				I give feedback during simulation sessions	I give feedback during everyday work							No, it is assumed as being a part of everyday work
Female	Serbia	Serbia	Europe	5-10	4	Trainee	Academic hospital (Teaching or University related)	Yes (please refer to Q10)
Female	Serbia	Serbia	Europe	over 20 years	4	Specialist	General hospital	No (please refer to Q21)
Female	Serbia	Serbia	Europe	over 20 years	4	Chief of Department	Specialized clinic	Yes (please refer to Q10)	Almost every day	over 16	Master in Medical Education					Simulation courses			Yes, some elements, but not systematically			Perform work-based interactive teaching (operating room)	Running clinical case discussions			making workshops during seminars and symposia	Planning and preparation for teaching session	Using visual aids	Interactive teaching	Problem based learning	Teaching the skills	Giving feedback	Organizing and leading the discussions			No	Yes			I occasionally carry out assessment during the residency program (Direct Observation of Procedural Skills - DOPS)		I give feedback during everyday work							No, it is assumed as being a part of everyday work
Female	Serbia	Serbia	Europe	16-20	4	Chief of Department	Academic hospital (Teaching or University related)	Yes (please refer to Q10)	Almost every day	6-10	Master in Medical Education	Obligatory teaching courses for University teachers			Advanced Life Support (ALS), Basic Life Support (BLS) or other specific courses				No		I give lectures	Perform work-based interactive teaching (operating room)	Running clinical case discussions		Teach informally, during every day work		Planning and preparation for teaching session	Using visual aids	Interactive teaching	Problem based learning	Teaching the skills		Organizing and leading the discussions			Yes	Yes					I give feedback during everyday work							No, it is assumed as being a part of everyday work
Female	Serbia	Serbia	Europe	over 20 years	4	Senior specialist	General hospital	Yes (please refer to Q10)	Once a week	over 16						Simulation courses			Yes						Teach informally, during every day work						Teaching the skills					No	Yes							I am not involved in any kind of assessment					No, it is assumed as being a part of everyday work
Male	Slovakia	Slovakia	Europe	over 20 years	Over 5	Senior specialist	General hospital	Yes (please refer to Q10)	Once a week	6-10						Simulation courses			Yes				Running clinical case discussions		Teach informally, during every day work			Using visual aids			Teaching the skills					No	No					I give feedback during everyday work							No, it is assumed as being a part of everyday work
Female	Slovakia	Slovakia	Europe	over 20 years	Over 5	Teacher (in University)	Academic hospital (Teaching or University related)	Yes (please refer to Q10)	Every day	11-15		Obligatory teaching courses for University teachers				Simulation courses			Yes		I give lectures	Perform work-based interactive teaching (operating room)				Practical seminars	Planning and preparation for teaching session	Using visual aids	Interactive teaching		Teaching the skills					Yes	Yes	I am an examiner for the final exam				I give feedback during everyday work				Yes, I am paid more	Yes, it is recognised for promotion in academia.
Female	Slovakia	Slovakia	Europe	11-15	5	Specialist	General hospital	Yes (please refer to Q10)
Male	Slovenia	Slovenia	Europe	5-10	Over 5	Specialist	Academic hospital (Teaching or University related)	Yes (please refer to Q10)	Almost every day	Less than 5			ESAIC Teach the Teacher (TTT) courses		Advanced Life Support (ALS), Basic Life Support (BLS) or other specific courses	Simulation courses			No			Perform work-based interactive teaching (operating room)			Teach informally, during every day work			Using visual aids	Interactive teaching	Problem based learning	Teaching the skills	Giving feedback	Organizing and leading the discussions	Organizing specific sessions (journal clubs, interactive sessions, pro and con debate…)		No	Yes							I am not involved in any kind of assessment					No, it is assumed as being a part of everyday work
Female	Greece	Qatar	Asia	16-20	5	Senior specialist	Academic hospital (Teaching or University related)	Yes (please refer to Q10)	Almost every day	6-10					Advanced Life Support (ALS), Basic Life Support (BLS) or other specific courses	Simulation courses			Yes			Perform work-based interactive teaching (operating room)								Problem based learning	Teaching the skills	Giving feedback		Organizing specific sessions (journal clubs, interactive sessions, pro and con debate…)		No	Yes					I give feedback during everyday work
Female	Slovenia	Slovenia	Europe	over 20 years	5	Senior specialist	Academic hospital (Teaching or University related)	Yes (please refer to Q10)	When in the operating theater (always have an allocated resident)	over 16				Other short TTT courses	Advanced Life Support (ALS), Basic Life Support (BLS) or other specific courses	Simulation courses			Yes, some elements, but not systematically			Perform work-based interactive teaching (operating room)		Involved in simulation sessions	Teach informally, during every day work				Interactive teaching		Teaching the skills	Giving feedback				No	Yes							I am not involved in any kind of assessment					No, it is assumed as being a part of everyday work
Female	Slovenia	Slovenia	Europe	over 20 years	Over 5	Senior specialist	General hospital	No (please refer to Q21)
Female	Slovenia	Slovenia	Europe	over 20 years	4	Senior specialist	General hospital	Yes (please refer to Q10)
Male	Nigeria	Nigeria	Africa	5-10	Over 5	Specialist	Specialized clinic	Yes (please refer to Q10)	Almost every day	6-10							None		No, but students are exposed to outcome based teaching			Perform work-based interactive teaching (operating room)	Running clinical case discussions		Teach informally, during every day work				Interactive teaching	Problem based learning	Teaching the skills					No	No							I am not involved in any kind of assessment					No, it is assumed as being a part of everyday work
Male	Slovenia	Slovenia	Europe	11-15	Over 5	Specialist	Academic hospital (Teaching or University related)	Yes (please refer to Q10)	Almost every day	11-15			ESAIC Teach the Teacher (TTT) courses	Other short TTT courses	Advanced Life Support (ALS), Basic Life Support (BLS) or other specific courses	Simulation courses			No, but students are exposed to outcome based teaching		I give lectures	Perform work-based interactive teaching (operating room)		Involved in simulation sessions			Planning and preparation for teaching session	Using visual aids	Interactive teaching	Problem based learning	Teaching the skills	Giving feedback	Organizing and leading the discussions	Organizing specific sessions (journal clubs, interactive sessions, pro and con debate…)		Yes	Yes	I am an examiner for the final exam	I am European Diploma in Anaesthesia and Intensive Care (EDAIC) part II examiner	I occasionally carry out assessment during the residency program (Direct Observation of Procedural Skills - DOPS)	I give feedback during simulation sessions	I give feedback during everyday work	I am involved in other forms of formative assessment (for example multisource feedback)				Yes, it is recognised for promotion in academia.	Yes, I have a more visible position in the department
Male	Bulgaria	United Arab Emirates	Asia	16-20	4	Senior specialist	Academic hospital (Teaching or University related)	Yes (please refer to Q10)	Once a week	Less than 5							None		No			Perform work-based interactive teaching (operating room)	Running clinical case discussions		Teach informally, during every day work		Planning and preparation for teaching session		Interactive teaching		Teaching the skills					No	No			I occasionally carry out assessment during the residency program (Direct Observation of Procedural Skills - DOPS)			I am involved in other forms of formative assessment (for example multisource feedback)					Yes, I have a more visible position in the department
Male	Slovenia	Slovenia	Europe	over 20 years	Over 5	Senior specialist	Academic hospital (Teaching or University related)	Yes (please refer to Q10)	Almost every day	over 16		Obligatory teaching courses for University teachers				Simulation courses			No		I give lectures	Perform work-based interactive teaching (operating room)		Involved in simulation sessions	Teach informally, during every day work			Using visual aids			Teaching the skills		Organizing and leading the discussions			Yes	Yes	I am an examiner for the final exam		I occasionally carry out assessment during the residency program (Direct Observation of Procedural Skills - DOPS)		I give feedback during everyday work					Yes, it is recognised for promotion in academia.	Yes, I have a more visible position in the department
Female	Slovenia	Slovenia	Europe	11-15	Over 5	Specialist	Academic hospital (Teaching or University related)	Yes (please refer to Q10)	Less than once a week	11-15					Advanced Life Support (ALS), Basic Life Support (BLS) or other specific courses				Yes					Involved in simulation sessions	Teach informally, during every day work		Planning and preparation for teaching session				Teaching the skills	Giving feedback	Organizing and leading the discussions	Organizing specific sessions (journal clubs, interactive sessions, pro and con debate…)		No	No				I give feedback during simulation sessions		I am involved in other forms of formative assessment (for example multisource feedback)						No, it is assumed as being a part of everyday work
Female	Spain	Spain	Europe	over 20 years	4	Senior specialist	Academic hospital (Teaching or University related)	Yes (please refer to Q10)	When in the operating theater (always have an allocated resident)	over 16				Other short TTT courses	Advanced Life Support (ALS), Basic Life Support (BLS) or other specific courses	Simulation courses			Yes, some elements, but not systematically				Running clinical case discussions	Involved in simulation sessions	Teach informally, during every day work		Planning and preparation for teaching session	Using visual aids	Interactive teaching	Problem based learning	Teaching the skills	Giving feedback				Yes	Yes			I occasionally carry out assessment during the residency program (Direct Observation of Procedural Skills - DOPS)	I give feedback during simulation sessions							Yes, I have a more visible position in the department
Female	Spain	Spain	Europe	over 20 years	4	Senior specialist	Academic hospital (Teaching or University related)	Yes (please refer to Q10)	When in the operating theater (always have an allocated resident)	over 16						Simulation courses		training resident tutors	Yes		I give lectures	Perform work-based interactive teaching (operating room)	Running clinical case discussions	Involved in simulation sessions	Teach informally, during every day work		Planning and preparation for teaching session			Problem based learning	Teaching the skills		Organizing and leading the discussions	Organizing specific sessions (journal clubs, interactive sessions, pro and con debate…)		Yes	Yes			I occasionally carry out assessment during the residency program (Direct Observation of Procedural Skills - DOPS)	I give feedback during simulation sessions		I am involved in other forms of formative assessment (for example multisource feedback)				Yes, it is recognised for promotion in academia.
Female	Spain	Spain	Europe	16-20	4	Specialist	Academic hospital (Teaching or University related)	Yes (please refer to Q10)	Every day	11-15					Advanced Life Support (ALS), Basic Life Support (BLS) or other specific courses	Simulation courses			No		I give lectures			Involved in simulation sessions	Teach informally, during every day work		Planning and preparation for teaching session	Using visual aids				Giving feedback	Organizing and leading the discussions	Organizing specific sessions (journal clubs, interactive sessions, pro and con debate…)		No	No			I occasionally carry out assessment during the residency program (Direct Observation of Procedural Skills - DOPS)	I give feedback during simulation sessions	I give feedback during everyday work	I am involved in other forms of formative assessment (for example multisource feedback)						No, it is assumed as being a part of everyday work
Male	Spain	Spain	Europe	over 20 years	4	Senior specialist	Academic hospital (Teaching or University related)	Yes (please refer to Q10)	Less than once a week	11-15				Other short TTT courses	Advanced Life Support (ALS), Basic Life Support (BLS) or other specific courses	Simulation courses			Yes, some elements, but not systematically					Involved in simulation sessions										Organizing specific sessions (journal clubs, interactive sessions, pro and con debate…)		No	No							I am not involved in any kind of assessment					No, it is assumed as being a part of everyday work
Female	Brazil	Spain	Europe	over 20 years	3	Specialist	Private hospital	Yes (please refer to Q10)		6-10							None		No			Perform work-based interactive teaching (operating room)	Running clinical case discussions		Teach informally, during every day work			Using visual aids		Problem based learning	Teaching the skills	Giving feedback				No	No							I am not involved in any kind of assessment					No, it is assumed as being a part of everyday work
Male	Poland	Spain	Europe	over 20 years	Over 5	Senior specialist	Academic hospital (Teaching or University related)	Yes (please refer to Q10)	Almost every day	Less than 5							None		No			Perform work-based interactive teaching (operating room)	Running clinical case discussions		Teach informally, during every day work				Interactive teaching	Problem based learning	Teaching the skills			Organizing specific sessions (journal clubs, interactive sessions, pro and con debate…)		No	Yes					I give feedback during everyday work							No, it is assumed as being a part of everyday work
Male	Spain	Spain	Europe	over 20 years	4	Senior specialist	Academic hospital (Teaching or University related)	Yes (please refer to Q10)	Almost every day	over 16					Advanced Life Support (ALS), Basic Life Support (BLS) or other specific courses				No		I give lectures	Perform work-based interactive teaching (operating room)		Involved in simulation sessions	Teach informally, during every day work		Planning and preparation for teaching session	Using visual aids			Teaching the skills	Giving feedback				Yes	Yes			I occasionally carry out assessment during the residency program (Direct Observation of Procedural Skills - DOPS)	I give feedback during simulation sessions	I give feedback during everyday work	I am involved in other forms of formative assessment (for example multisource feedback)						No, it is assumed as being a part of everyday work
Male	Spain	Spain	Europe	over 20 years	4	Chief of Department	General hospital	No (please refer to Q21)
Male	Spain	Spain	Europe	over 20 years	4	Chief of Department	General hospital	No (please refer to Q21)
Female	Spain	Spain	Europe	over 20 years	4	Chief of Department	Academic hospital (Teaching or University related)	Yes (please refer to Q10)	Almost every day	over 16				Other short TTT courses	Advanced Life Support (ALS), Basic Life Support (BLS) or other specific courses	Simulation courses			Yes				Running clinical case discussions				Planning and preparation for teaching session	Using visual aids	Interactive teaching		Teaching the skills					Yes	Yes	I am an examiner for the final exam		I occasionally carry out assessment during the residency program (Direct Observation of Procedural Skills - DOPS)	I give feedback during simulation sessions	I give feedback during everyday work				Yes, I am paid more	Yes, it is recognised for promotion in academia.		No, it is assumed as being a part of everyday work
Female	Spain	Spain	Europe	5-10	4	Specialist	Academic hospital (Teaching or University related)	Yes (please refer to Q10)
Male	India	India	Asia	5-10	3	Senior specialist	Private hospital	No (please refer to Q21)
Female	Spain	Spain	Europe	11-15	4	Specialist	Academic hospital (Teaching or University related)	Yes (please refer to Q10)	When in the operating theater (always have an allocated resident)	Less than 5						Simulation courses			No			Perform work-based interactive teaching (operating room)		Involved in simulation sessions					Interactive teaching			Giving feedback				No	No				I give feedback during simulation sessions
Male	Spain	Spain	Europe	5-10	4	Senior resident	Academic hospital (Teaching or University related)	Yes (please refer to Q10)	Once a week	Less than 5					Advanced Life Support (ALS), Basic Life Support (BLS) or other specific courses	Simulation courses			Yes, some elements, but not systematically		I give lectures	Perform work-based interactive teaching (operating room)		Involved in simulation sessions	Teach informally, during every day work		Planning and preparation for teaching session	Using visual aids	Interactive teaching	Problem based learning	Teaching the skills	Giving feedback	Organizing and leading the discussions			No	No				I give feedback during simulation sessions	I give feedback during everyday work							No, it is assumed as being a part of everyday work
Male	India	India	Asia	5-10	3	Specialist	General hospital	No (please refer to Q21)
Female	Spain	Spain	Europe	16-20	4	Specialist	Academic hospital (Teaching or University related)	Yes (please refer to Q10)	Once a week	6-10							None		Yes, some elements, but not systematically		I give lectures	Perform work-based interactive teaching (operating room)			Teach informally, during every day work		Planning and preparation for teaching session			Problem based learning		Giving feedback		Organizing specific sessions (journal clubs, interactive sessions, pro and con debate…)		Yes	Yes				I give feedback during simulation sessions	I give feedback during everyday work	I am involved in other forms of formative assessment (for example multisource feedback)						No, it is assumed as being a part of everyday work
Female	Spain	Spain	Europe	11-15	4	Lecturer	Academic hospital (Teaching or University related)	Yes (please refer to Q10)	Once a week	Less than 5							None		No				Running clinical case discussions				Planning and preparation for teaching session			Problem based learning			Organizing and leading the discussions			Yes	No						I am involved in other forms of formative assessment (for example multisource feedback)					Yes, I have a more visible position in the department
Female	India	India	Asia	over 20 years	3	Chief of Department	Academic hospital (Teaching or University related)	Yes (please refer to Q10)	Almost every day	over 16		Obligatory teaching courses for University teachers			Advanced Life Support (ALS), Basic Life Support (BLS) or other specific courses				Yes		I give lectures	Perform work-based interactive teaching (operating room)	Running clinical case discussions	Involved in simulation sessions	Teach informally, during every day work		Planning and preparation for teaching session	Using visual aids	Interactive teaching	Problem based learning		Giving feedback	Organizing and leading the discussions	Organizing specific sessions (journal clubs, interactive sessions, pro and con debate…)		No	Yes	I am an examiner for the final exam					I am involved in other forms of formative assessment (for example multisource feedback)						No, it is assumed as being a part of everyday work
Female	Colombia	Spain	Europe	16-20	3	Specialist	Specialized clinic	No (please refer to Q21)
Male	Israel	United States of America	North America	5-10	5	Specialist	Academic hospital (Teaching or University related)	Yes (please refer to Q10)	Once a week	Less than 5				Other short TTT courses	Advanced Life Support (ALS), Basic Life Support (BLS) or other specific courses				No		I give lectures	Perform work-based interactive teaching (operating room)	Running clinical case discussions		Teach informally, during every day work		Planning and preparation for teaching session	Using visual aids	Interactive teaching	Problem based learning		Giving feedback				Yes	Yes					I give feedback during everyday work					Yes, it is recognised for promotion in academia.	Yes, I have a more visible position in the department
Male	Italy	Spain	Europe	over 20 years	5	Senior specialist	Private hospital	Yes (please refer to Q10)	When in the operating theater (always have an allocated resident)	over 16					Advanced Life Support (ALS), Basic Life Support (BLS) or other specific courses				No		I give lectures	Perform work-based interactive teaching (operating room)			Teach informally, during every day work			Using visual aids		Problem based learning	Teaching the skills	Giving feedback				Yes	Yes		I am European Diploma in Anaesthesia and Intensive Care (EDAIC) part II examiner	I occasionally carry out assessment during the residency program (Direct Observation of Procedural Skills - DOPS)		I give feedback during everyday work
Female	Spain	Spain	Europe	11-15	4	Specialist	General hospital	Yes (please refer to Q10)																																		I give feedback during everyday work	I am involved in other forms of formative assessment (for example multisource feedback)		I tutorize residents, we develope clínicas sessions, reviews,…				No, it is assumed as being a part of everyday work
Female	India	India	Asia	5-10	3	Lecturer	Private hospital	No (please refer to Q21)
Female	United Republic of Tanzania	United Republic of Tanzania	Africa	5-10	4	Specialist	Academic hospital (Teaching or University related)	Yes (please refer to Q10)
Female	Sudan	Sudan	Africa	5-10	4	Specialist	Private hospital	Yes (please refer to Q10)	When in the operating theater (always have an allocated resident)	Less than 5							None		No		I give lectures	Perform work-based interactive teaching (operating room)	Running clinical case discussions	Involved in simulation sessions	Teach informally, during every day work		Planning and preparation for teaching session		Interactive teaching	Problem based learning	Teaching the skills	Giving feedback	Organizing and leading the discussions			Yes	Yes							I am not involved in any kind of assessment					No, it is assumed as being a part of everyday work
Male	Republic of Korea	Republic of Korea	Asia	over 20 years	4	Teacher (in University)	Academic hospital (Teaching or University related)	Yes (please refer to Q10)	Every day									almost every thing, from cardiac to respiratory, even, pain and research	Yes		I give lectures	Perform work-based interactive teaching (operating room)	Running clinical case discussions	Involved in simulation sessions	Teach informally, during every day work		Planning and preparation for teaching session	Using visual aids	Interactive teaching	Problem based learning	Teaching the skills	Giving feedback	Organizing and leading the discussions	Organizing specific sessions (journal clubs, interactive sessions, pro and con debate…)		Yes	Yes							I am not involved in any kind of assessment					No, it is assumed as being a part of everyday work
Male	Australia	Australia	Australia and Oceania	16-20	5	Senior specialist	Academic hospital (Teaching or University related)	Yes (please refer to Q10)	Almost every day	over 16					Advanced Life Support (ALS), Basic Life Support (BLS) or other specific courses	Simulation courses			Yes, some elements, but not systematically		I give lectures	Perform work-based interactive teaching (operating room)	Running clinical case discussions	Involved in simulation sessions	Teach informally, during every day work				Interactive teaching		Teaching the skills	Giving feedback	Organizing and leading the discussions			Yes	Yes			I occasionally carry out assessment during the residency program (Direct Observation of Procedural Skills - DOPS)	I give feedback during simulation sessions		I am involved in other forms of formative assessment (for example multisource feedback)		Supervisor of training for thoracic module			Yes, I have a more visible position in the department
Female	Spain	Spain	Europe	over 20 years	4	Senior specialist	Academic hospital (Teaching or University related)	Yes (please refer to Q10)	Almost every day	11-15					Advanced Life Support (ALS), Basic Life Support (BLS) or other specific courses	Simulation courses			No		I give lectures				Teach informally, during every day work			Using visual aids	Interactive teaching		Teaching the skills					No	No					I give feedback during everyday work							No, it is assumed as being a part of everyday work
Male	Brazil	Brazil	South America	5-10	3	Specialist	Academic hospital (Teaching or University related)	Yes (please refer to Q10)	When in the operating theater (always have an allocated resident)	Less than 5	Master in Medical Education								No			Perform work-based interactive teaching (operating room)												Organizing specific sessions (journal clubs, interactive sessions, pro and con debate…)		Yes	Yes						I am involved in other forms of formative assessment (for example multisource feedback)				Yes, it is recognised for promotion in academia.
Female	Indonesia	Indonesia	Asia	over 20 years	4	Senior specialist	Academic hospital (Teaching or University related)	Yes (please refer to Q10)
Male	Indonesia	Indonesia	Asia	over 20 years	4	Teacher (in University)	Academic hospital (Teaching or University related)	Yes (please refer to Q10)	Almost every day	over 16		Obligatory teaching courses for University teachers				Simulation courses			Yes, some elements, but not systematically		I give lectures	Perform work-based interactive teaching (operating room)	Running clinical case discussions	Involved in simulation sessions	Teach informally, during every day work			Using visual aids	Interactive teaching	Problem based learning	Teaching the skills	Giving feedback	Organizing and leading the discussions	Organizing specific sessions (journal clubs, interactive sessions, pro and con debate…)		No	Yes	I am an examiner for the final exam		I occasionally carry out assessment during the residency program (Direct Observation of Procedural Skills - DOPS)	I give feedback during simulation sessions	I give feedback during everyday work	I am involved in other forms of formative assessment (for example multisource feedback)						No, it is assumed as being a part of everyday work
Male	Spain	Spain	Europe	over 20 years	4	Teacher (in University)	Academic hospital (Teaching or University related)	Yes (please refer to Q10)	Almost every day	over 16	Master in Medical Education								No		I give lectures	Perform work-based interactive teaching (operating room)	Running clinical case discussions	Involved in simulation sessions	Teach informally, during every day work		Planning and preparation for teaching session	Using visual aids	Interactive teaching		Teaching the skills	Giving feedback	Organizing and leading the discussions	Organizing specific sessions (journal clubs, interactive sessions, pro and con debate…)		Yes	Yes	I am an examiner for the final exam		I occasionally carry out assessment during the residency program (Direct Observation of Procedural Skills - DOPS)	I give feedback during simulation sessions	I give feedback during everyday work	I am involved in other forms of formative assessment (for example multisource feedback)			Yes, I am paid more	Yes, it is recognised for promotion in academia.	Yes, I have a more visible position in the department
Female	Portugal	Spain	Europe	16-20	3	Specialist	General hospital	No (please refer to Q21)
Female	Spain	Spain	Europe	5-10	4	Specialist	Academic hospital (Teaching or University related)	No (please refer to Q21)
Female	Spain	Spain	Europe	over 20 years	4	Senior specialist	Academic hospital (Teaching or University related)	Yes (please refer to Q10)	Every day	over 16							None		No		I give lectures	Perform work-based interactive teaching (operating room)		Involved in simulation sessions	Teach informally, during every day work			Using visual aids				Giving feedback		Organizing specific sessions (journal clubs, interactive sessions, pro and con debate…)		No	No					I give feedback during everyday work							No, it is assumed as being a part of everyday work
Female	Dominican Republic	Spain	Europe	5-10	4	Specialist	Private hospital	Yes (please refer to Q10)
Male	Spain	Spain	Europe	5-10	4	Specialist	Academic hospital (Teaching or University related)	Yes (please refer to Q10)	Once a week	Less than 5					Advanced Life Support (ALS), Basic Life Support (BLS) or other specific courses	Simulation courses			Yes, some elements, but not systematically		I give lectures				Teach informally, during every day work						Teaching the skills	Giving feedback				No	No					I give feedback during everyday work							No, it is assumed as being a part of everyday work
Male	Slovakia	Spain	Europe	over 20 years	Over 5	Specialist	General hospital	No (please refer to Q21)
Female	Spain	Spain	Europe	over 20 years	4	Senior specialist	Academic hospital (Teaching or University related)	Yes (please refer to Q10)	Every day	over 16							None		No, but students are exposed to outcome based teaching		I give lectures	Perform work-based interactive teaching (operating room)	Running clinical case discussions				Planning and preparation for teaching session	Using visual aids						Organizing specific sessions (journal clubs, interactive sessions, pro and con debate…)		No	No						I am involved in other forms of formative assessment (for example multisource feedback)						No, it is assumed as being a part of everyday work
Male	Argentina	Spain	Europe	11-15	4	Specialist	Private hospital	No (please refer to Q21)
Female	Italy	Spain	Europe	11-15	4	Specialist	Academic hospital (Teaching or University related)	Yes (please refer to Q10)	Almost every day	6-10							None		Yes, some elements, but not systematically			Perform work-based interactive teaching (operating room)	Running clinical case discussions		Teach informally, during every day work			Using visual aids	Interactive teaching	Problem based learning	Teaching the skills	Giving feedback	Organizing and leading the discussions			No	No					I give feedback during everyday work				Yes, I am paid more
Female	Peru	Spain	Europe	over 20 years	3	Specialist	General hospital	No (please refer to Q21)
Female	Chile	Chile	South America	over 20 years	3	Teacher (in University)	Academic hospital (Teaching or University related)	Yes (please refer to Q10)	Almost every day	11-15		Obligatory teaching courses for University teachers		Other short TTT courses	Advanced Life Support (ALS), Basic Life Support (BLS) or other specific courses				Yes, some elements, but not systematically		I give lectures	Perform work-based interactive teaching (operating room)			Teach informally, during every day work	Ecography and airway traibing		Using visual aids	Interactive teaching		Teaching the skills	Giving feedback				No	Yes			I occasionally carry out assessment during the residency program (Direct Observation of Procedural Skills - DOPS)		I give feedback during everyday work	I am involved in other forms of formative assessment (for example multisource feedback)			Yes, I am paid more	Yes, it is recognised for promotion in academia.
Male	Egypt	Egypt	Africa	11-15	4	Specialist	General hospital	Yes (please refer to Q10)	When in the operating theater (always have an allocated resident)	Less than 5					Advanced Life Support (ALS), Basic Life Support (BLS) or other specific courses			Harvard T2T course	Yes, some elements, but not systematically			Perform work-based interactive teaching (operating room)	Running clinical case discussions	Involved in simulation sessions				Using visual aids	Interactive teaching	Problem based learning	Teaching the skills	Giving feedback				No	Yes			I occasionally carry out assessment during the residency program (Direct Observation of Procedural Skills - DOPS)	I give feedback during simulation sessions	I give feedback during everyday work						Yes, I have a more visible position in the department
Male	Spain	Spain	Europe	5-10	4	Specialist	Private hospital	No (please refer to Q21)
Female	Spain	Spain	Europe	over 20 years	4	Specialist	Academic hospital (Teaching or University related)	Yes (please refer to Q10)	Almost every day	over 16						Simulation courses			Yes, some elements, but not systematically		I give lectures				Teach informally, during every day work				Interactive teaching	Problem based learning		Giving feedback				No	No			I occasionally carry out assessment during the residency program (Direct Observation of Procedural Skills - DOPS)		I give feedback during everyday work							No, it is assumed as being a part of everyday work
Male	Spain	Spain	Europe	over 20 years	4	Senior specialist	Academic hospital (Teaching or University related)	Yes (please refer to Q10)	Once a week	over 16					Advanced Life Support (ALS), Basic Life Support (BLS) or other specific courses				No		I give lectures	Perform work-based interactive teaching (operating room)	Running clinical case discussions		Teach informally, during every day work			Using visual aids			Teaching the skills					No	No			I occasionally carry out assessment during the residency program (Direct Observation of Procedural Skills - DOPS)									No, it is assumed as being a part of everyday work
Female	Spain	Spain	Europe	5-10	4	Specialist	Academic hospital (Teaching or University related)	Yes (please refer to Q10)	Almost every day	6-10					Advanced Life Support (ALS), Basic Life Support (BLS) or other specific courses	Simulation courses			No			Perform work-based interactive teaching (operating room)	Running clinical case discussions	Involved in simulation sessions	Teach informally, during every day work		Planning and preparation for teaching session			Problem based learning		Giving feedback	Organizing and leading the discussions	Organizing specific sessions (journal clubs, interactive sessions, pro and con debate…)		Yes	Yes			I occasionally carry out assessment during the residency program (Direct Observation of Procedural Skills - DOPS)	I give feedback during simulation sessions	I give feedback during everyday work
Male	New Zealand	New Zealand	Australia and Oceania	16-20	Over 5	Specialist	Academic hospital (Teaching or University related)	Yes (please refer to Q10)	Almost every day	over 16		Obligatory teaching courses for University teachers							No		I give lectures	Perform work-based interactive teaching (operating room)	Running clinical case discussions		Teach informally, during every day work		Planning and preparation for teaching session	Using visual aids	Interactive teaching	Problem based learning		Giving feedback				Yes	Yes			I occasionally carry out assessment during the residency program (Direct Observation of Procedural Skills - DOPS)		I give feedback during everyday work	I am involved in other forms of formative assessment (for example multisource feedback)						No, it is assumed as being a part of everyday work
Female	Spain	Spain	Europe	11-15	4	Specialist	General hospital	No (please refer to Q21)
Male	Spain	Spain	Europe	over 20 years	4	Lecturer	Academic hospital (Teaching or University related)	No (please refer to Q21)
Female	Spain	Spain	Europe	over 20 years	4	Chief of Department	Private hospital	Yes (please refer to Q10)	When in the operating theater (always have an allocated resident)	over 16					Advanced Life Support (ALS), Basic Life Support (BLS) or other specific courses				No						Teach informally, during every day work							Giving feedback				No	No					I give feedback during everyday work							No, it is assumed as being a part of everyday work
Female	Spain	Spain	Europe	over 20 years	4	Specialist	Academic hospital (Teaching or University related)	Yes (please refer to Q10)	Every day	over 16		Obligatory teaching courses for University teachers			Advanced Life Support (ALS), Basic Life Support (BLS) or other specific courses				No			Perform work-based interactive teaching (operating room)	Running clinical case discussions				Planning and preparation for teaching session		Interactive teaching		Teaching the skills	Giving feedback	Organizing and leading the discussions			No	No					I give feedback during everyday work	I am involved in other forms of formative assessment (for example multisource feedback)						No, it is assumed as being a part of everyday work
Male	Spain	Spain	Europe	11-15	4	Senior specialist	Academic hospital (Teaching or University related)	Yes (please refer to Q10)	Every day	6-10					Advanced Life Support (ALS), Basic Life Support (BLS) or other specific courses	Simulation courses			No		I give lectures	Perform work-based interactive teaching (operating room)	Running clinical case discussions	Involved in simulation sessions	Teach informally, during every day work		Planning and preparation for teaching session			Problem based learning	Teaching the skills	Giving feedback	Organizing and leading the discussions	Organizing specific sessions (journal clubs, interactive sessions, pro and con debate…)		Yes	Yes	I am an examiner for the final exam		I occasionally carry out assessment during the residency program (Direct Observation of Procedural Skills - DOPS)	I give feedback during simulation sessions	I give feedback during everyday work						Yes, I have a more visible position in the department
Male	United Kingdom of Great Britain and Northern Ireland	Spain	Europe	16-20	Over 5	Senior specialist	Academic hospital (Teaching or University related)	Yes (please refer to Q10)	Almost every day	6-10				Other short TTT courses	Advanced Life Support (ALS), Basic Life Support (BLS) or other specific courses	Simulation courses			No						Teach informally, during every day work		Planning and preparation for teaching session			Problem based learning		Giving feedback				No	No		I am European Diploma in Anaesthesia and Intensive Care (EDAIC) part II examiner			I give feedback during everyday work
Female	Spain	Spain	Europe	11-15	4	Senior specialist	Private hospital	Yes (please refer to Q10)																															I am European Diploma in Anaesthesia and Intensive Care (EDAIC) part II examiner		I give feedback during simulation sessions
Female	Colombia	Spain	Europe	5-10	4	Specialist	Academic hospital (Teaching or University related)	Yes (please refer to Q10)	When in the operating theater (always have an allocated resident)	6-10					Advanced Life Support (ALS), Basic Life Support (BLS) or other specific courses				No			Perform work-based interactive teaching (operating room)			Teach informally, during every day work		Planning and preparation for teaching session	Using visual aids	Interactive teaching	Problem based learning	Teaching the skills	Giving feedback				No	Yes		I am European Diploma in Anaesthesia and Intensive Care (EDAIC) part II examiner	I occasionally carry out assessment during the residency program (Direct Observation of Procedural Skills - DOPS)		I give feedback during everyday work							No, it is assumed as being a part of everyday work
Female				5-10	4		Academic hospital (Teaching or University related)	Yes (please refer to Q10)
Male	Spain	Spain	Europe	over 20 years	4	Senior specialist	Academic hospital (Teaching or University related)	Yes (please refer to Q10)	Every day	over 16					Advanced Life Support (ALS), Basic Life Support (BLS) or other specific courses	Simulation courses			No				Running clinical case discussions	Involved in simulation sessions	Teach informally, during every day work					Problem based learning	Teaching the skills			Organizing specific sessions (journal clubs, interactive sessions, pro and con debate…)		No	No					I give feedback during everyday work							No, it is assumed as being a part of everyday work
Male	Chile	Chile	South America	over 20 years	3	Teacher (in University)	Academic hospital (Teaching or University related)	Yes (please refer to Q10)	Every day	over 16					Advanced Life Support (ALS), Basic Life Support (BLS) or other specific courses				Yes		I give lectures	Perform work-based interactive teaching (operating room)		Involved in simulation sessions					Interactive teaching			Giving feedback		Organizing specific sessions (journal clubs, interactive sessions, pro and con debate…)		Yes	Yes	I am an examiner for the final exam			I give feedback during simulation sessions	I give feedback during everyday work							No, it is assumed as being a part of everyday work
Female	Spain	Spain	Europe	over 20 years	4	Chief of Department	Academic hospital (Teaching or University related)	Yes (please refer to Q10)	Almost every day	over 16				Other short TTT courses	Advanced Life Support (ALS), Basic Life Support (BLS) or other specific courses	Simulation courses		SPECIFIC COURSES ABOUT DIFFERENT ITEMS	Yes, some elements, but not systematically			Perform work-based interactive teaching (operating room)	Running clinical case discussions		Teach informally, during every day work			Using visual aids		Problem based learning	Teaching the skills			Organizing specific sessions (journal clubs, interactive sessions, pro and con debate…)		Yes	No			I occasionally carry out assessment during the residency program (Direct Observation of Procedural Skills - DOPS)	I give feedback during simulation sessions	I give feedback during everyday work	I am involved in other forms of formative assessment (for example multisource feedback)						No, it is assumed as being a part of everyday work
Male	Argentina	Argentina	South America	5-10	5	Specialist	General hospital	No (please refer to Q21)
Female	India	India	Asia	over 20 years	Over 5	Chief of Department	Private hospital	No (please refer to Q21)
Male	Spain	Spain	Europe	16-20	Over 5	Chief of Department	Private hospital	No (please refer to Q21)
Male	Spain	Spain	Europe	5-10	4	Specialist	Academic hospital (Teaching or University related)	Yes (please refer to Q10)	Almost every day	Less than 5				Other short TTT courses	Advanced Life Support (ALS), Basic Life Support (BLS) or other specific courses	Simulation courses			Yes, some elements, but not systematically		I give lectures	Perform work-based interactive teaching (operating room)	Running clinical case discussions	Involved in simulation sessions	Teach informally, during every day work		Planning and preparation for teaching session	Using visual aids	Interactive teaching	Problem based learning			Organizing and leading the discussions	Organizing specific sessions (journal clubs, interactive sessions, pro and con debate…)		Yes	Yes			I occasionally carry out assessment during the residency program (Direct Observation of Procedural Skills - DOPS)	I give feedback during simulation sessions	I give feedback during everyday work	I am involved in other forms of formative assessment (for example multisource feedback)
Male	Spain	Spain	Europe	over 20 years	4	Senior specialist	Academic hospital (Teaching or University related)	Yes (please refer to Q10)
Male	Dominican Republic	Dominican Republic	South America	16-20	Less than 3	Teacher (in University)	Academic hospital (Teaching or University related)	Yes (please refer to Q10)	Almost every day	11-15	Master in Medical Education				Advanced Life Support (ALS), Basic Life Support (BLS) or other specific courses	Simulation courses			Yes, some elements, but not systematically		I give lectures	Perform work-based interactive teaching (operating room)	Running clinical case discussions	Involved in simulation sessions	Teach informally, during every day work		Planning and preparation for teaching session		Interactive teaching		Teaching the skills	Giving feedback		Organizing specific sessions (journal clubs, interactive sessions, pro and con debate…)		Yes	Yes	I am an examiner for the final exam			I give feedback during simulation sessions	I give feedback during everyday work	I am involved in other forms of formative assessment (for example multisource feedback)				Yes, it is recognised for promotion in academia.	Yes, I have a more visible position in the department
Female	Syrian Arab Republic	Saudi Arabia	Africa	16-20	4	Senior resident	Academic hospital (Teaching or University related)	No (please refer to Q21)
[truncated: 181 more rows]
[truncated: 23 more columns]

## Sheet: Sheet2
1. Age	General	Male	Female		5. For how many years have you practiced anesthesia?	General	Male	Female
25-30	#REF!	#REF!	#REF!		5-10	229	103	126
31-35	#REF!	#REF!	#REF!		11-15	169	73	95
36-40	#REF!	#REF!	#REF!		16-20	139	69	70
41-50	#REF!	#REF!	#REF!		over 20 years	345	189	156
50+	#REF!	#REF!	#REF!			882	434	447
	#REF!	#REF!	#REF!
[truncated: 8 more rows]

## Sheet: Sheet3
In what country do you presently work?	Number of people from	Number of women:	Number of man:
[truncated: 85 more rows]

[truncated: 13 more sheets: Question n.5, Question n.6, Question n. 12, Question n.13, Question n.19, Question n. 22, Question n. 23, Question n. 24, Question n.25, Question n. 27, Question n. 28, Question n. 29, Question n. 30]
